# Supplementary material for: Variant-selective stereopure oligonucleotides protect against pathologies associated with C9orf72-repeat expansion in preclinical models
Source: Nat Commun. 2021 Feb 8;12:847. doi: 10.1038/s41467-021-21112-8 (PMC7870851; doi:10.1038/s41467-021-21112-8)
Supplement: Supplementary file 3 — Source data file [file 41467_2021_21112_MOESM3_ESM.xlsx]

## Sheet: Figure 2b
V3 in ALS motor neurons, biological replicates
C9orf72-135	C9orf72-599	C9orf72-296	C9orf72-605	C9orf72-694	C9orf72-630	C9orf72-631	C9orf72-109	NTC	Water
0.619208	0.800236	0.645504	0.343527	0.309604	0.113322	0.156963	0.105003	1.03419	0.834218
0.81705	0.641045	0.573751	0.320522	0.253226	0.144435	0.185372	0.120616	1.02704	1.04138
0.805802	0.711284	0.58176		0.31611	0.11099	0.152671	0.118956	1.10841	0.985206
P=0.0053	**, P=0.0020	****, P<0.0001	****, P<0.0001	****, P<0.0001	****, P<0.0001	****, P<0.0001	****, P<0.0001		P=0.9388
One-way ANOVA, Dunnett’s multiple comparisons; ANOVA summary: F=61.40; P value<0.0001; Brown-Forsythe test: F (DFn, DFd)=2.501 (9, 35)
V3/All V in ALS motor neurons, biological replicates
C9orf72-135	C9orf72-599	C9orf72-296	C9orf72-605	C9orf72-694	C9orf72-630	C9orf72-631	C9orf72-109	NTC	Water
0.733038	1.00136		0.435867	0.451238	0.257379	0.262786	0.656088	0.830447	0.743271
0.927847	0.758889	0.764167	0.591298	0.470401	0.323526	0.363987	0.780221	0.896241	1.09578
0.934301	0.796619	0.758888		0.473672	0.224061	0.270174	0.819014	1.03667	0.877798
P=0.9892	P=0.9616	P=0.4502	**, P=0.0025	***, P=0.0003	****, P<0.0001	****, P<0.0001	P=0.2791		P=0.9997
One-way ANOVA, Dunnett’s multiple comparisons; ANOVA summary: F=18.22; P value<0.0001; Brown-Forsythe test: F (DFn, DFd)=0.6273 (9, 18)

## Sheet: Figure 2c
V3, biological replicates
Log (ASO concentration)	C9orf72-630		C9orf72-631
-1.40824	1.0274	1.0785	1.1165	1.0063
-0.80618	0.9454	0.8462	0.795	0.8944
-0.20412	0.6502	0.6067	0.574	0.4535
0.39794	0.3274	0.3558	0.3229	0.2205
1	0.1087	0.1445	0.111	0.1022
All V, biological replicates
Log (ASO concentration)	C9orf72-630		C9orf72-631
-1.40824	0.9603	0.9603	0.9737	0.9737
-0.80618	1.1262	0.8836	0.8836	0.934
-0.20412	0.9536	0.7746	0.78	0.8075
0.39794	0.78	0.7746	0.7639	0.6981
1	0.6248	0.612	0.6379	0.5327

## Sheet: Fig 2d
log [oligo]	C9-631			ASO1			ASO-577061			ASO5
-2.49485	1.02221	0.908579	0.847734	0.94062	0.967065	1.00813	1.00117	0.980564	1.00813	1.12637	1.05825	0.921262
-1.79588	0.994252	0.94062	0.960385	1.088	1.07302	1.09557	1.09557	0.980564	0.953751	1.06561	0.934123	0.987385
-1.09691	0.707933	0.693364	0.665119	0.908579	0.914899	1.03647	1.01514	1.00813	1.06561	1	0.94062	1.04368
-0.39794	0.390037	0.39275	0.349093	0.703043	0.707933	0.703043	0.87763	0.902303	0.780075	0.89607	0.947163	0.94062
0.30103	0.142762	0.137899	0.142762	0.518237	0.518237	0.540244	0.796466	0.712857	0.889881	0.987385	0.87763	1.22407
1	0.049435	0.046125	0.045806	0.567104	0.401003	0.429784	0.688574	0.532807	0.703043	0.764021	0.830288	0.764021
1.69897	0.016195	0.015535	0.013524	0.987385*		1.190596*	0.544002	0.555433	0.674404	0.688574	0.154073*	0.679094

## Sheet: Figure 3b
V3, biological replicates
C9orf72-736	C9orf72-737	C9orf72-738	C9orf72-739	C9orf72-740	C9orf72-741	C9orf72-742	C9orf72-743	C9orf72-744	C9orf72-745	C9orf72-694	C9orf72-746	C9orf72-755	C9orf72-747	C9orf72-748	C9orf72-749	C9orf72-750	C9orf72-751	C9orf72-752	C9orf72-753	C9orf72-754	NTC	C9orf72-109
0.249508	0.300858	0.201263	0.300858	0.300858	0.380813	0.367841	0.492145	0.340837	0.160112	0.172798	0.239344	0.557543	0.309317	0.198492	0.313634	0.452866	0.446631	0.48537	0.573218	0.710623	0.98429	0.047273
0.267416	0.313634	0.211269	0.313634	0.362777	0.331517	0.413843	0.428437	0.357783	0.239344	0.183921	0.239344	0.340837	0.478687	0.278772	0.41962	0.516613	0.658455	0.443546	0.601716	0.7408	1.10738	0.050666
0.263734	0.296716	0.228008	0.278772	0.286609	0.324695	0.399746	0.459188	0.43744	0.231191	0.199873	0.214219	0.402527	0.410984	0.244373	0.331517	0.546069	0.538551	0.577205	0.478687	0.810653	1.31691	0.0582
P<0.0001	P<0.0001	P<0.0001	P<0.0001	P<0.0001	P<0.0001	P<0.0001	P<0.0001	P<0.0001	P<0.0001	P<0.0001	P<0.0001	P<0.0001	P<0.0001	P<0.0001	P<0.0001	P<0.0001	P<0.0001	P<0.0001	P<0.0001	P<0.0001		P<0.0001
One-way ANOVA, Dunnett’s multiple comparisons; ANOVA summary: F=24.97; P value<0.0001; Brown-Forsythe test: F (DFn, DFd)=3.301 (23, 47)
V3/All V, biological replicates
C9orf72-736	C9orf72-737	C9orf72-738	C9orf72-739	C9orf72-740	C9orf72-741	C9orf72-742	C9orf72-743	C9orf72-744	C9orf72-745	C9orf72-694	C9orf72-746	C9orf72-755	C9orf72-747	C9orf72-748	C9orf72-749	C9orf72-750	C9orf72-751	C9orf72-752	C9orf72-753	C9orf72-754	NTC	C9orf72-109
0.404892	0.505437	0.354929	0.523261	0.512493	0.556944	0.553097	0.671568	0.498478	0.278472	0.306851	0.375167	0.719768	0.501947	0.40489	0.64869	0.815415	0.782198	0.873941	0.911051	0.880019	0.94318	0.601071
0.446152	0.523261	0.393818	0.498478	0.626595	0.568647	0.549276	0.626594	0.592796	0.425021	0.306851	0.357399	0.465097	0.771429	0.516059	0.892302	1.0393	1.16927	0.729817	1.03929	0.936665	1.02499	0.676241
0.425021	0.443069	0.377777	0.537974	0.549277	0.584635	0.592795	0.680943	0.66693	0.396559	0.322106	0.352479	0.526902	0.690447	0.422085	0.755553	1.02499	0.892303	0.976442	0.809782	1.06851	1.25319	0.719771
P>0.0001	P=0.0001	P>0.0001	P=0.0003	P=0.0009	P=0.0011	P=0.0009	P=0.0114	P=0.0017	P>0.0001	P>0.0001	P>0.0001	P=0.0011	P=0.0101	P>0.0001	P=0.1178	P=0.9878	P=0.9774	P=0.5288	P=0.8938	P=0.9884		P=0.0133
One-way ANOVA, Dunnett’s multiple comparisons; ANOVA summary: F=7.432; P value<0.0001; Brown-Forsythe test: F (DFn, DFd)=1.769 (23, 48)

## Sheet: Figure 3c
Intron 1, biological replicates
C9-694	NTC	C9-109	C9-756
0.450207	0.641118	0.528019	1.85146
0.444009	0.805894	0.48252
0.489256	1.03431	0.726312	1.4729
Ns, P=0.0678		Ns, P=0.2361	**, P=0.0020
One-way ANOVA, Dunnett’s multiple comparisons; ANOVA summary: F=25.03; P value=0.0004; Brown-Forsythe test: F (DFn, DFd)=1.922 (3, 7)
All V, biological replicates
C9-694	NTC	C9-109	C9-756
0.563134	1.04359	0.078648	0.865467
0.599383	1.08039	0.074923	0.717749
0.62052	1.05085	0.080859	0.973701
****, P<0.0001		****, P<0.0001	*, P=0.0135
One-way ANOVA, Dunnett’s multiple comparisons; ANOVA summary: F=48.41; P value<0.0001; Brown-Forsythe test: F (DFn, DFd)=0.9966 (23, 48)

## Sheet: Figure 3d
S:E 2,000:1
Minutes	V2 mimic (U1 premix)			V3 mimic (oligo premix)			All premix
0	100	100	100	100	100	100	100	100	100
5	58.1	60.21	58.79	90.14	86.53	85.2	92.76	93.36	95.19
10	36.4	38.79	39.32	79.63	75.6	73.55	88.21	89.76	92.47
15	29.75	29.83	32.1	70.4	66.93	64.01	85.73	86.44	89.87
20	23.76	24.05	24.32	61.45	59.38	57.88	84.87	85.73	90.4
30	18.56	18.87	20.12	50.46	50.11	49.02	76.35	82.33	88.1
45	15.73	16.17	15.31	41.28	41.9	41.22	71.41	81.11	85.65
60	14.76	14.17	14.26	45.91	41.49	40.09	83.48	83.42	88.86
S:E 1,000:1
Minutes	V2 mimic (U1 premix)			V3 mimic (oligo premix)			All premix
0	100	100	100	100	100	100	100	100	100
5	21.31	21.49	22.69	62.93	61.4	60.99	54.8	51.23	58.84
10	15.26	14.17	14.37	45.62	45.61	44.81	33.21	32.67	40.07
15	14.04	13.67	13.69	40.66	39.34	39.13	23.94	23.8	26.97
20	11.39	11.63	11.67	35.03	34.12	34.51	22.22	18.83	21.78
30	10.13	10.02	9.08	25.37	26.68	26.51	14.44	14.07	15.98
45	7.58	7.04	6.63	21.19	20.29	20.78	13.05	15.05	15.26
60	7.02	6.54	6	19.89	18.7	19.25	15.82	16.07	13.56
S:E 500:1
Minutes	V2 mimic (U1 premix)			V3 mimic (oligo premix)			All premix
0	100	100	100	100	100	100	100	100	100
5	16.01	16.54	16.62	57.63	60.14	59.9	23.06	21.27	24.58
10	11.85	13.47	12.48	46.88	48.68	48.67	13.44	11.99	14.8
15	10.19	10.36	11.12	38.84	40.94	41.2	10.89	10.15	12.58
20	8.55	9.59	9.86	33.75	33.78	34.32	10.8	9.82	10.85
30	7.17	7.14	7.35	26.09	25.75	27.59	9.48	8.36	9.87
45	5.55	5.61	5.72	19.8	20.16	19.34	7.38	6.31	8.14
60	4.16	4.32	4.37	16.61	16.72	17.25	6.31	5.58	8.12

## Sheet: Figure 4b
Log [C9-631]	Relative V3 expression
0.655064	0.790529
-1.17581	1.41509
-0.30939	1.00062
0.155897	0.920756
0.554052
-0.02823	0.865071
-0.29074	0.933609
-0.50675	1.00062
-0.36439
-0.22818	1.02164
0.339314	0.895578
0.400368	0.688195
0.532739	0.77426
0.630752	0.80714
0.424816	0.908079
0.718422	0.586779
0.851313	0.525182
0.731783	0.490012
0.797703	0.688195
0.486359	0.624551
0.589451	0.72241
0.220719	1.05767
0.267557	0.747886
0.96597	0.420708
0.92385	0.384456
1.03522	0.40357
0.900896	0.432535
0.907004	0.473321
-0.11471	1.28422
0.859646	0.594971
1.04237	0.303736

## Sheet: Figure 4c
V3 in spinal cord, biological replicates
PBS	NTC	C9orf72-296	C9orf72-631
0.902289	1.04367	0.908565	0.384661
0.853617	0.994237	0.722796	0.353961
1.11857	0.871554	0.774674	0.536504
0.88372	0.865533	0.774674	0.363912
0.927656	0.877616	0.830275
1.24114
1.07301
	P=0.5858	P=0.0164	****, P<0.0001
One-way ANOVA, Dunnett’s multiple comparisons; ANOVA summary: F=27.76; P value<0.0001; Brown-Forsythe test: F (DFn, DFd)=0.7744 (3, 17)
All V in spinal cord, biological replicates
PBS	NTC	C9orf72-296	C9orf72-631
0.972254	1.02769	0.985826	0.852284
0.926206	1.02769	0.80074	0.784261
1.13242	0.972254	0.870192	0.721667
0.958869	0.952245	0.768121	0.852284
0.882339	0.888476	0.834744
1.05658
1.07133
	NS, P=0.8978	*, P=0.0123	**, P=0.0022
One-way ANOVA, Dunnett’s multiple comparisons
Intron 1, spinal cord
PBS	NTC	C9-296	C9-631
0.846044	1.5356	0.789387	0.121481
0.95185	1.46287	0.554326	0.408613
	1.19649	0.938745	0.207158
1.00612	0.691982	0.757231	0.350821
0.906768	0.817225	0.513631
1.18822		0.691982
	NS, P=0.6075	NS, P=0.0876	P=0.0003
One-way ANOVA, Dunnett’s multiple comparisons; ANOVA summary: F=13.63; P value<0.0001; Brown-Forsythe test: F (DFn, DFd)=3.716 (3, 17)

## Sheet: Figure 4e
tissue	treatment	subject	CELL.ID	Area	RawintDen	number of foci				tissue	treatment	subject	CELL.ID	Area	RawintDen	number of foci
anterior.horn	PBS	1	52	457	0	0				anterior.horn.MNs	PBS	2	6	3984	2040	8
anterior.horn	PBS	1	46	509	0	0				anterior.horn.MNs	PBS	2	29	4098	2040	8
anterior.horn	PBS	1	56	706	0	0				anterior.horn.MNs	PBS	2	15	4312	5355	21
anterior.horn	PBS	1	42	721	0	0				anterior.horn.MNs	PBS	2	3	4381	1275	5
anterior.horn	PBS	1	56	767	0	0				anterior.horn.MNs	PBS	2	35	4462	1020	4
anterior.horn	PBS	1	60	903	0	0				anterior.horn.MNs	PBS	2	27	4575	3060	12
anterior.horn	PBS	1	48	929	255	1				anterior.horn.MNs	PBS	2	20	4712	3060	12
anterior.horn	PBS	1	54	939	510	2				anterior.horn.MNs	PBS	2	8	4728	4590	18
anterior.horn	PBS	1	50	957	765	3				anterior.horn.MNs	PBS	2	19	4877	1020	4
anterior.horn	PBS	1	45	967	510	2				anterior.horn.MNs	PBS	2	3	5167	1530	6
anterior.horn	PBS	1	22	1001	0	0				anterior.horn.MNs	PBS	2	11	5199	510	2
anterior.horn	PBS	1	11	1013	0	0				anterior.horn.MNs	PBS	2	7	5401	2295	9
anterior.horn	PBS	1	17	1015	0	0				anterior.horn.MNs	PBS	2	17	5455	1275	5
anterior.horn	PBS	1	45	1017	0	0				anterior.horn.MNs	PBS	2	27	5594	510	2
anterior.horn	PBS	1	17	1020	255	1				anterior.horn.MNs	PBS	2	9	5619	1275	5
anterior.horn	PBS	1	26	1029	0	0				anterior.horn.MNs	PBS	2	28	5630	4080	16
anterior.horn	PBS	1	15	1043	0	0				anterior.horn.MNs	PBS	2	64	5699	3570	14
anterior.horn	PBS	1	54	1044	0	0				anterior.horn.MNs	PBS	2	6	5804	4845	19
anterior.horn	PBS	1	6	1045	0	0				anterior.horn.MNs	PBS	2	18	5908	3315	13
anterior.horn	PBS	1	40	1046	0	0				anterior.horn.MNs	PBS	2	35	5966	7140	28
anterior.horn	PBS	1	53	1050	1020	4				anterior.horn.MNs	PBS	2	16	6146	255	1
anterior.horn	PBS	1	45	1068	255	1				anterior.horn.MNs	PBS	2	10	6163	8160	32
anterior.horn	PBS	1	3	1086	0	0				anterior.horn.MNs	PBS	2	43	6297	3825	15
anterior.horn	PBS	1	4	1089	0	0				anterior.horn.MNs	PBS	2	28	6305	2295	9
anterior.horn	PBS	1	31	1103	0	0				anterior.horn.MNs	PBS	2	23	6559	4080	16
anterior.horn	PBS	1	12	1115	1020	4				anterior.horn.MNs	PBS	2	32	6742	765	3
anterior.horn	PBS	1	25	1115	0	0				anterior.horn.MNs	PBS	2	14	7196	4080	16
anterior.horn	PBS	1	34	1119	0	0				anterior.horn.MNs	PBS	2	24	8459	1530	6
anterior.horn	PBS	1	31	1131	0	0				anterior.horn.MNs	C9-631	3	4	4071	510	2
anterior.horn	PBS	1	45	1132	0	0				anterior.horn.MNs	C9-631	3	37	4152	510	2
anterior.horn	PBS	1	47	1146	510	2				anterior.horn.MNs	C9-631	3	31	4241	255	1
anterior.horn	PBS	1	51	1165	0	0				anterior.horn.MNs	C9-631	3	40	4330	255	1
anterior.horn	PBS	1	4	1168	255	1				anterior.horn.MNs	C9-631	3	12	4363	1785	7
anterior.horn	PBS	1	1	1173	765	3				anterior.horn.MNs	C9-631	3	47	4430	255	1
anterior.horn	PBS	1	55	1177	255	1				anterior.horn.MNs	C9-631	3	25	4837	2550	10
anterior.horn	PBS	1	2	1182	510	2				anterior.horn.MNs	C9-631	3	5	4863	1530	6
anterior.horn	PBS	1	1	1192	0	0				anterior.horn.MNs	C9-631	3	37	5198	1020	4
anterior.horn	PBS	1	8	1192	0	0				anterior.horn.MNs	C9-631	3	26	5257	765	3
anterior.horn	PBS	1	20	1198	0	0				anterior.horn.MNs	C9-631	3	13	5409	510	2
anterior.horn	PBS	1	37	1198	510	2				anterior.horn.MNs	C9-631	3	47	5621	1020	4
anterior.horn	PBS	1	23	1212	0	0				anterior.horn.MNs	C9-631	3	17	5771	510	2
anterior.horn	PBS	1	58	1217	255	1				anterior.horn.MNs	C9-631	3	21	5866	765	3
anterior.horn	PBS	1	54	1218	765	3				anterior.horn.MNs	C9-631	3	27	6697	1530	6
anterior.horn	PBS	1	54	1221	255	1				anterior.horn.MNs	C9-631	3	34	6723	2805	11
anterior.horn	PBS	1	1	1223	510	2				anterior.horn.MNs	C9-631	3	34	6883	510	2
anterior.horn	PBS	1	51	1225	0	0				anterior.horn.MNs	C9-631	3	54	6898	0	0
anterior.horn	PBS	1	16	1225	0	0				anterior.horn.MNs	C9-631	3	15	7197	3570	14
anterior.horn	PBS	1	41	1229	255	1				anterior.horn.MNs	C9-631	3	27	8180	4845	19
anterior.horn	PBS	1	40	1237	255	1				anterior.horn.MNs	C9-631	3	13	8303	1275	5
anterior.horn	PBS	1	42	1248	0	0				anterior.horn.MNs	C9-631	3	38	8433	2295	9
anterior.horn	PBS	1	38	1250	1020	4				anterior.horn.MNs	C9-631	3	49	8467	3570	14
anterior.horn	PBS	1	26	1272	255	1				anterior.horn.MNs	C9-631	3	53	9413	2295	9
anterior.horn	PBS	1	33	1274	0	0				anterior.horn.MNs	C9-631	3	59	9980	3315	13
anterior.horn	PBS	1	59	1285	1785	7				anterior.horn.MNs	C9-631	3	41	11288	4845	19
anterior.horn	PBS	1	30	1300	0	0				anterior.horn.MNs	C9-631	4	45	3990	255	1
anterior.horn	PBS	1	15	1302	1020	4				anterior.horn.MNs	C9-631	4	57	3990	510	2
anterior.horn	PBS	1	49	1303	0	0				anterior.horn.MNs	C9-631	4	30	4516	765	3
anterior.horn	PBS	1	15	1322	255	1				anterior.horn.MNs	C9-631	4	3	4574	255	1
anterior.horn	PBS	1	57	1324	510	2				anterior.horn.MNs	C9-631	4	18	4639	255	1
anterior.horn	PBS	1	1	1325	255	1				anterior.horn.MNs	C9-631	4	19	4666	1020	4
anterior.horn	PBS	1	30	1330	255	1				anterior.horn.MNs	C9-631	4	58	5092	765	3
anterior.horn	PBS	1	16	1332	255	1				anterior.horn.MNs	C9-631	4	50	5094	255	1
anterior.horn	PBS	1	19	1334	0	0				anterior.horn.MNs	C9-631	4	20	5422	765	3
anterior.horn	PBS	1	50	1343	255	1				anterior.horn.MNs	C9-631	4	10	5499	1020	4
anterior.horn	PBS	1	48	1355	1020	4				anterior.horn.MNs	C9-631	4	11	5910	1275	5
anterior.horn	PBS	1	18	1356	255	1				anterior.horn.MNs	C9-631	4	30	5942	1275	5
anterior.horn	PBS	1	44	1358	510	2				anterior.horn.MNs	C9-631	4	16	6178	1530	6
anterior.horn	PBS	1	41	1360	255	1				anterior.horn.MNs	C9-631	4	23	6342	1530	6
anterior.horn	PBS	1	17	1364	255	1				anterior.horn.MNs	C9-631	4	39	7044	765	3
anterior.horn	PBS	1	58	1364	0	0				anterior.horn.MNs	C9-631	4	25	7765	2805	11
anterior.horn	PBS	1	62	1375	255	1				anterior.horn.MNs	C9-631	4	14	8252	2040	8
anterior.horn	PBS	1	6	1380	255	1				anterior.horn.MNs	C9-631	4	63	8384	510	2
anterior.horn	PBS	1	18	1381	0	0				anterior.horn.MNs	C9-631	5	24	4025	255	1
anterior.horn	PBS	1	33	1385	765	3				anterior.horn.MNs	C9-631	5	28	4028	765	3
anterior.horn	PBS	1	4	1386	510	2				anterior.horn.MNs	C9-631	5	37	4032	765	3
anterior.horn	PBS	1	51	1406	255	1				anterior.horn.MNs	C9-631	5	45	4037	510	2
anterior.horn	PBS	1	32	1409	255	1				anterior.horn.MNs	C9-631	5	24	4165	510	2
anterior.horn	PBS	1	39	1422	0	0				anterior.horn.MNs	C9-631	5	41	4216	510	2
anterior.horn	PBS	1	55	1423	255	1				anterior.horn.MNs	C9-631	5	16	4285	1020	4
anterior.horn	PBS	1	11	1432	0	0				anterior.horn.MNs	C9-631	5	42	4300	1020	4
anterior.horn	PBS	1	23	1433	255	1				anterior.horn.MNs	C9-631	5	41	4319	510	2
anterior.horn	PBS	1	47	1438	255	1				anterior.horn.MNs	C9-631	5	6	4327	1020	4
anterior.horn	PBS	1	4	1453	0	0				anterior.horn.MNs	C9-631	5	9	4343	1275	5
anterior.horn	PBS	1	28	1457	0	0				anterior.horn.MNs	C9-631	5	51	4346	255	1
anterior.horn	PBS	1	37	1460	765	3				anterior.horn.MNs	C9-631	5	15	4385	255	1
anterior.horn	PBS	1	18	1463	255	1				anterior.horn.MNs	C9-631	5	26	4793	255	1
anterior.horn	PBS	1	19	1473	765	3				anterior.horn.MNs	C9-631	5	21	4977	1020	4
anterior.horn	PBS	1	17	1475	0	0				anterior.horn.MNs	C9-631	5	6	5048	255	1
anterior.horn	PBS	1	27	1480	510	2				anterior.horn.MNs	C9-631	5	44	5202	510	2
anterior.horn	PBS	1	57	1487	0	0				anterior.horn.MNs	C9-631	5	38	5250	510	2
anterior.horn	PBS	1	11	1491	510	2				anterior.horn.MNs	C9-631	5	19	5308	255	1
anterior.horn	PBS	1	30	1493	0	0				anterior.horn.MNs	C9-631	5	25	5662	2295	9
anterior.horn	PBS	1	44	1496	510	2				anterior.horn.MNs	C9-631	5	17	6115	1275	5
anterior.horn	PBS	1	60	1502	510	2				anterior.horn.MNs	C9-631	5	16	7073	1020	4
anterior.horn	PBS	1	1	1504	1275	5				anterior.horn.MNs	C9-631	5	19	7118	1785	7
anterior.horn	PBS	1	44	1524	510	2				anterior.horn.MNs	C9-631	5	3	7160	1020	4
anterior.horn	PBS	1	49	1526	0	0				anterior.horn.MNs	C9-631	6	57	3983	255	1
anterior.horn	PBS	1	55	1531	510	2				anterior.horn.MNs	C9-631	6	43	4093	255	1
anterior.horn	PBS	1	4	1546	255	1				anterior.horn.MNs	C9-631	6	78	4131	255	1
anterior.horn	PBS	1	51	1553	1020	4				anterior.horn.MNs	C9-631	6	64	4202	255	1
anterior.horn	PBS	1	48	1559	0	0				anterior.horn.MNs	C9-631	6	69	4202	255	1
anterior.horn	PBS	1	39	1561	0	0				anterior.horn.MNs	C9-631	6	14	4244	255	1
anterior.horn	PBS	1	2	1561	510	2				anterior.horn.MNs	C9-631	6	17	4261	0	0
anterior.horn	PBS	1	12	1574	0	0				anterior.horn.MNs	C9-631	6	79	4286	510	2
anterior.horn	PBS	1	6	1577	0	0				anterior.horn.MNs	C9-631	6	88	4477	510	2
anterior.horn	PBS	1	34	1583	0	0				anterior.horn.MNs	C9-631	6	50	4513	255	1
anterior.horn	PBS	1	32	1597	255	1				anterior.horn.MNs	C9-631	6	12	4550	255	1
anterior.horn	PBS	1	13	1600	255	1				anterior.horn.MNs	C9-631	6	7	4662	255	1
anterior.horn	PBS	1	39	1611	1785	7				anterior.horn.MNs	C9-631	6	27	4669	1275	5
anterior.horn	PBS	1	29	1617	1275	5				anterior.horn.MNs	C9-631	6	38	4718	510	2
anterior.horn	PBS	1	35	1624	255	1				anterior.horn.MNs	C9-631	6	63	4752	510	2
anterior.horn	PBS	1	4	1624	255	1				anterior.horn.MNs	C9-631	6	1	4826	1275	5
anterior.horn	PBS	1	65	1625	1020	4				anterior.horn.MNs	C9-631	6	36	4860	0	0
anterior.horn	PBS	1	53	1626	255	1				anterior.horn.MNs	C9-631	6	86	4904	0	0
anterior.horn	PBS	1	32	1628	0	0				anterior.horn.MNs	C9-631	6	71	4992	0	0
anterior.horn	PBS	1	31	1631	1275	5				anterior.horn.MNs	C9-631	6	24	5133	510	2
anterior.horn	PBS	1	39	1636	255	1				anterior.horn.MNs	C9-631	6	62	5171	765	3
anterior.horn	PBS	1	32	1638	510	2				anterior.horn.MNs	C9-631	6	44	5229	510	2
anterior.horn	PBS	1	21	1639	255	1				anterior.horn.MNs	C9-631	6	14	5267	1020	4
anterior.horn	PBS	1	3	1643	0	0				anterior.horn.MNs	C9-631	6	50	5305	765	3
anterior.horn	PBS	1	33	1647	0	0				anterior.horn.MNs	C9-631	6	40	5681	255	1
anterior.horn	PBS	1	8	1649	765	3				anterior.horn.MNs	C9-631	6	16	5702	1530	6
anterior.horn	PBS	1	18	1651	0	0				anterior.horn.MNs	C9-631	6	53	5794	510	2
anterior.horn	PBS	1	14	1654	0	0				anterior.horn.MNs	C9-631	6	76	5878	510	2
anterior.horn	PBS	1	41	1657	765	3				anterior.horn.MNs	C9-631	6	5	6029	765	3
anterior.horn	PBS	1	37	1659	765	3				anterior.horn.MNs	C9-631	6	42	6158	1785	7
anterior.horn	PBS	1	7	1665	0	0				anterior.horn.MNs	C9-631	6	25	6286	3825	15
anterior.horn	PBS	1	56	1669	765	3				anterior.horn.MNs	C9-631	6	17	6327	765	3
anterior.horn	PBS	1	53	1671	0	0				anterior.horn.MNs	C9-631	6	11	6347	1275	5
anterior.horn	PBS	1	53	1678	510	2				anterior.horn.MNs	C9-631	6	21	6395	1275	5
anterior.horn	PBS	1	40	1679	510	2				anterior.horn.MNs	C9-631	6	39	6666	765	3
anterior.horn	PBS	1	18	1681	255	1				anterior.horn.MNs	C9-631	6	6	6775	1275	5
anterior.horn	PBS	1	37	1685	0	0				anterior.horn.MNs	C9-631	6	17	6969	1530	6
anterior.horn	PBS	1	52	1693	510	2				anterior.horn.MNs	C9-631	6	5	7402	1275	5
anterior.horn	PBS	1	35	1694	1020	4				anterior.horn.MNs	C9-631	6	26	7585	1275	5
anterior.horn	PBS	1	10	1695	0	0				anterior.horn.MNs	C9-631	6	31	7691	2550	10
anterior.horn	PBS	1	13	1701	510	2				anterior.horn.MNs	C9-631	6	40	8223	1275	5
anterior.horn	PBS	1	46	1704	255	1
anterior.horn	PBS	1	1	1707	255	1
anterior.horn	PBS	1	9	1716	0	0
anterior.horn	PBS	2	25	1720	0	0
anterior.horn	PBS	2	20	1721	510	2
anterior.horn	PBS	2	59	1725	0	0
anterior.horn	PBS	2	8	1726	0	0
anterior.horn	PBS	2	43	1733	0	0
anterior.horn	PBS	2	5	1740	255	1
anterior.horn	PBS	2	35	1742	255	1
anterior.horn	PBS	2	22	1748	255	1
anterior.horn	PBS	2	16	1749	255	1
anterior.horn	PBS	2	33	1759	0	0
anterior.horn	PBS	2	11	1760	765	3
anterior.horn	PBS	2	42	1760	0	0
anterior.horn	PBS	2	23	1763	0	0
anterior.horn	PBS	2	49	1768	0	0
anterior.horn	PBS	2	20	1769	255	1
anterior.horn	PBS	2	63	1771	1020	4
anterior.horn	PBS	2	43	1784	765	3
anterior.horn	PBS	2	15	1788	0	0
anterior.horn	PBS	2	1	1793	765	3
anterior.horn	PBS	2	43	1801	510	2
anterior.horn	PBS	2	25	1802	255	1
anterior.horn	PBS	2	36	1802	0	0
anterior.horn	PBS	2	31	1802	510	2
anterior.horn	PBS	2	32	1803	0	0
anterior.horn	PBS	2	23	1804	255	1
anterior.horn	PBS	2	43	1809	510	2
anterior.horn	PBS	2	2	1816	0	0
anterior.horn	PBS	2	43	1818	255	1
anterior.horn	PBS	2	27	1821	0	0
anterior.horn	PBS	2	22	1821	255	1
anterior.horn	PBS	2	24	1821	2040	8
anterior.horn	PBS	2	10	1828	510	2
anterior.horn	PBS	2	12	1828	0	0
anterior.horn	PBS	2	24	1836	0	0
anterior.horn	PBS	2	9	1842	255	1
anterior.horn	PBS	2	28	1845	255	1
anterior.horn	PBS	2	46	1848	255	1
anterior.horn	PBS	2	22	1849	255	1
anterior.horn	PBS	2	5	1859	0	0
anterior.horn	PBS	2	41	1859	0	0
anterior.horn	PBS	2	21	1859	0	0
anterior.horn	PBS	2	23	1872	0	0
anterior.horn	PBS	2	22	1874	0	0
anterior.horn	PBS	2	57	1875	1530	6
anterior.horn	PBS	2	31	1883	0	0
anterior.horn	PBS	2	38	1883	1020	4
anterior.horn	PBS	2	29	1884	1020	4
anterior.horn	PBS	2	42	1885	255	1
anterior.horn	PBS	2	5	1885	510	2
anterior.horn	PBS	2	33	1886	510	2
anterior.horn	PBS	2	19	1887	0	0
anterior.horn	PBS	2	10	1888	510	2
anterior.horn	PBS	2	36	1890	0	0
anterior.horn	PBS	2	15	1892	0	0
anterior.horn	PBS	2	33	1895	255	1
anterior.horn	PBS	2	13	1896	255	1
anterior.horn	PBS	2	11	1896	255	1
anterior.horn	PBS	2	10	1898	0	0
anterior.horn	PBS	2	10	1903	255	1
anterior.horn	PBS	2	47	1909	255	1
anterior.horn	PBS	2	21	1914	1530	6
anterior.horn	PBS	2	50	1918	510	2
anterior.horn	PBS	2	5	1924	255	1
anterior.horn	PBS	2	47	1947	510	2
anterior.horn	PBS	2	20	1952	1275	5
anterior.horn	PBS	2	17	1954	255	1
anterior.horn	PBS	2	7	1963	510	2
anterior.horn	PBS	2	34	1964	0	0
anterior.horn	PBS	2	40	1968	2295	9
anterior.horn	PBS	2	21	1970	0	0
anterior.horn	PBS	2	33	1971	510	2
anterior.horn	PBS	2	29	1978	255	1
anterior.horn	PBS	2	2	1981	765	3
anterior.horn	PBS	2	14	1982	510	2
anterior.horn	PBS	2	8	1984	510	2
anterior.horn	PBS	2	61	1988	1530	6
anterior.horn	PBS	2	35	1988	0	0
anterior.horn	PBS	2	30	1991	255	1
anterior.horn	PBS	2	24	1991	0	0
anterior.horn	PBS	2	9	1998	510	2
anterior.horn	PBS	2	49	2001	0	0
anterior.horn	PBS	2	36	2004	0	0
anterior.horn	PBS	2	4	2005	1020	4
anterior.horn	PBS	2	40	2006	255	1
anterior.horn	PBS	2	16	2014	0	0
anterior.horn	PBS	2	21	2016	255	1
anterior.horn	PBS	2	14	2020	255	1
anterior.horn	PBS	2	28	2023	0	0
anterior.horn	PBS	2	15	2026	255	1
anterior.horn	PBS	2	21	2028	765	3
anterior.horn	PBS	2	36	2042	510	2
anterior.horn	PBS	2	36	2054	0	0
anterior.horn	PBS	2	25	2055	0	0
anterior.horn	PBS	2	11	2056	255	1
anterior.horn	PBS	2	8	2059	0	0
anterior.horn	PBS	2	14	2064	510	2
anterior.horn	PBS	2	40	2074	0	0
anterior.horn	PBS	2	22	2074	1785	7
anterior.horn	PBS	2	49	2077	1020	4
anterior.horn	PBS	2	39	2081	255	1
anterior.horn	PBS	2	23	2093	2040	8
anterior.horn	PBS	2	25	2096	0	0
anterior.horn	PBS	2	8	2099	255	1
anterior.horn	PBS	2	13	2101	255	1
anterior.horn	PBS	2	42	2104	510	2
anterior.horn	PBS	2	26	2114	255	1
anterior.horn	PBS	2	1	2124	255	1
anterior.horn	PBS	2	5	2127	510	2
anterior.horn	PBS	2	25	2129	765	3
anterior.horn	PBS	2	12	2138	255	1
anterior.horn	PBS	2	34	2139	255	1
anterior.horn	PBS	2	12	2140	510	2
anterior.horn	PBS	2	43	2149	2295	9
anterior.horn	PBS	2	27	2154	1530	6
anterior.horn	PBS	2	34	2157	1275	5
anterior.horn	PBS	2	44	2163	0	0
anterior.horn	PBS	2	20	2172	0	0
anterior.horn	PBS	2	19	2177	765	3
anterior.horn	PBS	2	36	2185	255	1
anterior.horn	PBS	2	38	2192	255	1
anterior.horn	PBS	2	3	2204	0	0
anterior.horn	PBS	2	12	2205	510	2
anterior.horn	PBS	2	17	2207	765	3
anterior.horn	PBS	2	9	2214	765	3
anterior.horn	PBS	2	24	2223	0	0
anterior.horn	PBS	2	46	2225	255	1
anterior.horn	PBS	2	29	2226	255	1
anterior.horn	PBS	2	26	2227	510	2
anterior.horn	PBS	2	29	2230	0	0
anterior.horn	PBS	2	44	2233	510	2
anterior.horn	PBS	2	29	2234	0	0
anterior.horn	PBS	2	35	2236	0	0
anterior.horn	PBS	2	6	2240	255	1
anterior.horn	PBS	2	19	2241	765	3
anterior.horn	PBS	2	13	2243	255	1
anterior.horn	PBS	2	48	2243	0	0
anterior.horn	PBS	2	17	2246	765	3
anterior.horn	PBS	2	27	2252	510	2
anterior.horn	PBS	2	14	2253	0	0
anterior.horn	PBS	2	21	2256	255	1
anterior.horn	PBS	2	7	2281	255	1
anterior.horn	PBS	2	41	2295	510	2
anterior.horn	PBS	2	23	2303	0	0
anterior.horn	PBS	2	10	2305	1530	6
anterior.horn	PBS	2	24	2314	0	0
anterior.horn	PBS	2	46	2342	255	1
anterior.horn	PBS	2	26	2344	0	0
anterior.horn	PBS	2	41	2345	0	0
anterior.horn	PBS	2	34	2349	255	1
anterior.horn	PBS	2	6	2351	510	2
anterior.horn	PBS	2	5	2354	0	0
anterior.horn	PBS	2	30	2358	1275	5
anterior.horn	PBS	2	25	2359	2295	9
anterior.horn	PBS	2	26	2364	510	2
anterior.horn	PBS	2	10	2368	510	2
anterior.horn	PBS	2	31	2372	765	3
anterior.horn	PBS	2	33	2377	765	3
anterior.horn	PBS	2	38	2381	0	0
anterior.horn	PBS	2	7	2384	765	3
anterior.horn	PBS	2	16	2388	765	3
anterior.horn	PBS	2	28	2406	255	1
anterior.horn	PBS	2	4	2431	255	1
anterior.horn	PBS	2	22	2442	255	1
anterior.horn	PBS	2	18	2462	1020	4
anterior.horn	PBS	2	3	2465	255	1
anterior.horn	PBS	2	20	2473	510	2
anterior.horn	PBS	2	36	2476	1020	4
anterior.horn	PBS	2	52	2481	255	1
anterior.horn	PBS	2	2	2487	510	2
anterior.horn	PBS	2	14	2488	510	2
anterior.horn	PBS	2	38	2498	510	2
anterior.horn	PBS	2	26	2500	510	2
anterior.horn	PBS	2	32	2505	0	0
anterior.horn	PBS	2	34	2515	510	2
anterior.horn	PBS	2	15	2522	1275	5
anterior.horn	PBS	2	16	2532	765	3
anterior.horn	PBS	2	13	2533	1275	5
anterior.horn	PBS	2	19	2535	255	1
anterior.horn	PBS	2	34	2536	255	1
anterior.horn	PBS	2	30	2554	510	2
anterior.horn	PBS	2	21	2559	765	3
anterior.horn	PBS	2	19	2562	510	2
anterior.horn	PBS	2	27	2566	765	3
anterior.horn	PBS	2	2	2575	765	3
anterior.horn	PBS	2	12	2576	510	2
anterior.horn	PBS	2	26	2591	255	1
anterior.horn	PBS	2	6	2599	765	3
anterior.horn	PBS	2	39	2610	1275	5
anterior.horn	PBS	2	3	2621	510	2
anterior.horn	PBS	2	2	2624	0	0
anterior.horn	PBS	2	25	2625	0	0
anterior.horn	PBS	2	2	2648	765	3
anterior.horn	PBS	2	24	2670	0	0
anterior.horn	PBS	2	11	2685	0	0
anterior.horn	PBS	2	27	2692	765	3
anterior.horn	PBS	2	5	2708	2295	9
anterior.horn	PBS	2	55	2710	1020	4
anterior.horn	PBS	2	28	2770	765	3
anterior.horn	PBS	2	42	2784	765	3
anterior.horn	PBS	2	9	2785	510	2
anterior.horn	PBS	2	9	2790	255	1
anterior.horn	PBS	2	40	2807	510	2
anterior.horn	PBS	2	12	2819	255	1
anterior.horn	PBS	2	38	2862	765	3
anterior.horn	PBS	2	30	2876	1275	5
anterior.horn	PBS	2	13	2883	765	3
anterior.horn	PBS	2	13	2923	1020	4
anterior.horn	PBS	2	22	2931	1785	7
anterior.horn	PBS	2	38	2974	1275	5
anterior.horn	PBS	2	50	3001	0	0
anterior.horn	PBS	2	56	3005	510	2
anterior.horn	PBS	2	37	3010	2295	9
anterior.horn	PBS	2	7	3065	2295	9
anterior.horn	PBS	2	3	3088	1020	4
anterior.horn	PBS	2	52	3118	510	2
anterior.horn	PBS	2	31	3136	255	1
anterior.horn	PBS	2	37	3164	1275	5
anterior.horn	PBS	2	47	3232	1785	7
anterior.horn	PBS	2	39	3267	2295	9
anterior.horn	PBS	2	41	3289	1785	7
anterior.horn	PBS	2	45	3303	255	1
anterior.horn	PBS	2	18	3348	5610	22
anterior.horn	PBS	2	42	3370	1020	4
anterior.horn	PBS	2	8	3381	255	1
anterior.horn	PBS	2	30	3383	765	3
anterior.horn	PBS	2	7	3478	1275	5
anterior.horn	PBS	2	14	3543	255	1
anterior.horn	PBS	2	24	3643	1785	7
anterior.horn	PBS	2	31	3650	1020	4
anterior.horn	PBS	2	28	3670	2550	10
anterior.horn	PBS	2	48	3720	1275	5
anterior.horn	PBS	2	9	3724	1020	4
anterior.horn	PBS	2	7	3764	1020	4
anterior.horn	PBS	2	5	3773	1020	4
anterior.horn	PBS	2	16	3805	255	1
anterior.horn	PBS	2	37	3818	1785	7
anterior.horn	PBS	2	29	3864	1020	4
anterior.horn	PBS	2	20	3890	0	0
anterior.horn	PBS	2	32	3926	765	3
anterior.horn	PBS	2	6	3984	2040	8
anterior.horn	PBS	2	29	4098	2040	8
anterior.horn	PBS	2	15	4312	5355	21
anterior.horn	PBS	2	3	4381	1275	5
anterior.horn	PBS	2	35	4462	1020	4
anterior.horn	PBS	2	27	4575	3060	12
anterior.horn	PBS	2	20	4712	3060	12
anterior.horn	PBS	2	8	4728	4590	18
anterior.horn	PBS	2	19	4877	1020	4
anterior.horn	PBS	2	3	5167	1530	6
anterior.horn	PBS	2	11	5199	510	2
anterior.horn	PBS	2	7	5401	2295	9
anterior.horn	PBS	2	17	5455	1275	5
anterior.horn	PBS	2	27	5594	510	2
anterior.horn	PBS	2	9	5619	1275	5
anterior.horn	PBS	2	28	5630	4080	16
anterior.horn	PBS	2	64	5699	3570	14
anterior.horn	PBS	2	6	5804	4845	19
anterior.horn	PBS	2	18	5908	3315	13
anterior.horn	PBS	2	35	5966	7140	28
anterior.horn	PBS	2	16	6146	255	1
anterior.horn	PBS	2	10	6163	8160	32
anterior.horn	PBS	2	43	6297	3825	15
anterior.horn	PBS	2	28	6305	2295	9
anterior.horn	PBS	2	23	6559	4080	16
anterior.horn	PBS	2	32	6742	765	3
anterior.horn	PBS	2	14	7196	4080	16
anterior.horn	PBS	2	24	8459	1530	6
anterior.horn	C9-631	3	69	388	0	0
anterior.horn	C9-631	3	45	465	0	0
anterior.horn	C9-631	3	65	710	0	0
anterior.horn	C9-631	3	58	767	0	0
anterior.horn	C9-631	3	42	848	255	1
anterior.horn	C9-631	3	60	929	0	0
anterior.horn	C9-631	3	61	941	0	0
anterior.horn	C9-631	3	57	1013	0	0
anterior.horn	C9-631	3	52	1016	0	0
anterior.horn	C9-631	3	14	1026	0	0
anterior.horn	C9-631	3	57	1027	255	1
anterior.horn	C9-631	3	70	1039	255	1
anterior.horn	C9-631	3	32	1042	0	0
anterior.horn	C9-631	3	47	1048	0	0
anterior.horn	C9-631	3	32	1064	0	0
anterior.horn	C9-631	3	71	1069	0	0
anterior.horn	C9-631	3	46	1069	0	0
anterior.horn	C9-631	3	41	1072	0	0
anterior.horn	C9-631	3	8	1075	255	1
anterior.horn	C9-631	3	41	1080	0	0
anterior.horn	C9-631	3	39	1088	0	0
anterior.horn	C9-631	3	2	1089	255	1
anterior.horn	C9-631	3	22	1097	0	0
anterior.horn	C9-631	3	59	1107	0	0
anterior.horn	C9-631	3	53	1109	0	0
anterior.horn	C9-631	3	19	1111	0	0
anterior.horn	C9-631	3	8	1121	0	0
anterior.horn	C9-631	3	37	1124	0	0
anterior.horn	C9-631	3	52	1127	0	0
anterior.horn	C9-631	3	60	1133	0	0
anterior.horn	C9-631	3	59	1137	0	0
anterior.horn	C9-631	3	28	1154	510	2
anterior.horn	C9-631	3	9	1163	255	1
anterior.horn	C9-631	3	49	1163	0	0
anterior.horn	C9-631	3	52	1164	255	1
anterior.horn	C9-631	3	26	1165	0	0
anterior.horn	C9-631	3	40	1168	0	0
anterior.horn	C9-631	3	47	1170	0	0
anterior.horn	C9-631	3	23	1173	0	0
anterior.horn	C9-631	3	48	1178	0	0
anterior.horn	C9-631	3	1	1180	0	0
anterior.horn	C9-631	3	68	1180	0	0
anterior.horn	C9-631	3	64	1190	510	2
anterior.horn	C9-631	3	30	1191	0	0
anterior.horn	C9-631	3	1	1198	0	0
anterior.horn	C9-631	3	30	1211	0	0
anterior.horn	C9-631	3	5	1212	255	1
anterior.horn	C9-631	3	18	1215	0	0
anterior.horn	C9-631	3	54	1216	0	0
anterior.horn	C9-631	3	56	1221	255	1
anterior.horn	C9-631	3	2	1231	0	0
anterior.horn	C9-631	3	26	1231	255	1
anterior.horn	C9-631	3	45	1237	255	1
anterior.horn	C9-631	3	51	1255	255	1
anterior.horn	C9-631	3	51	1267	0	0
anterior.horn	C9-631	3	12	1267	0	0
anterior.horn	C9-631	3	33	1272	0	0
anterior.horn	C9-631	3	20	1284	0	0
anterior.horn	C9-631	3	17	1305	0	0
anterior.horn	C9-631	3	25	1308	0	0
anterior.horn	C9-631	3	9	1308	0	0
anterior.horn	C9-631	3	15	1315	0	0
anterior.horn	C9-631	3	11	1315	510	2
anterior.horn	C9-631	3	55	1321	0	0
anterior.horn	C9-631	3	12	1323	0	0
anterior.horn	C9-631	3	8	1338	0	0
anterior.horn	C9-631	3	1	1347	255	1
anterior.horn	C9-631	3	13	1349	0	0
anterior.horn	C9-631	3	55	1350	255	1
anterior.horn	C9-631	3	35	1351	255	1
anterior.horn	C9-631	3	39	1355	0	0
anterior.horn	C9-631	3	48	1367	0	0
anterior.horn	C9-631	3	47	1375	0	0
anterior.horn	C9-631	3	30	1378	765	3
anterior.horn	C9-631	3	33	1392	0	0
anterior.horn	C9-631	3	35	1397	0	0
anterior.horn	C9-631	3	50	1399	0	0
anterior.horn	C9-631	3	35	1411	255	1
anterior.horn	C9-631	3	13	1417	255	1
anterior.horn	C9-631	3	60	1418	0	0
anterior.horn	C9-631	3	24	1425	0	0
anterior.horn	C9-631	3	9	1429	255	1
anterior.horn	C9-631	3	40	1429	0	0
anterior.horn	C9-631	3	2	1433	0	0
anterior.horn	C9-631	3	46	1445	0	0
anterior.horn	C9-631	3	18	1453	0	0
anterior.horn	C9-631	3	42	1456	0	0
anterior.horn	C9-631	3	51	1464	0	0
anterior.horn	C9-631	3	66	1467	255	1
anterior.horn	C9-631	3	56	1471	255	1
anterior.horn	C9-631	3	15	1479	255	1
anterior.horn	C9-631	3	52	1480	255	1
anterior.horn	C9-631	3	53	1481	510	2
anterior.horn	C9-631	3	70	1487	255	1
anterior.horn	C9-631	3	48	1488	0	0
anterior.horn	C9-631	3	31	1497	0	0
anterior.horn	C9-631	3	54	1497	0	0
anterior.horn	C9-631	3	1	1499	0	0
anterior.horn	C9-631	3	37	1513	0	0
anterior.horn	C9-631	3	24	1519	0	0
anterior.horn	C9-631	3	13	1533	0	0
anterior.horn	C9-631	3	3	1537	255	1
anterior.horn	C9-631	3	4	1555	1020	4
anterior.horn	C9-631	3	13	1556	255	1
anterior.horn	C9-631	3	29	1558	0	0
anterior.horn	C9-631	3	28	1564	0	0
anterior.horn	C9-631	3	2	1568	0	0
anterior.horn	C9-631	3	67	1570	255	1
anterior.horn	C9-631	3	40	1578	0	0
anterior.horn	C9-631	3	37	1597	0	0
anterior.horn	C9-631	3	16	1600	0	0
anterior.horn	C9-631	3	29	1600	0	0
anterior.horn	C9-631	3	43	1601	0	0
anterior.horn	C9-631	3	39	1604	0	0
anterior.horn	C9-631	3	16	1608	0	0
anterior.horn	C9-631	3	50	1612	255	1
anterior.horn	C9-631	3	38	1625	0	0
anterior.horn	C9-631	3	29	1626	0	0
anterior.horn	C9-631	3	48	1627	255	1
anterior.horn	C9-631	3	62	1633	765	3
anterior.horn	C9-631	3	20	1635	255	1
anterior.horn	C9-631	3	19	1636	255	1
anterior.horn	C9-631	3	66	1644	0	0
anterior.horn	C9-631	3	63	1648	0	0
anterior.horn	C9-631	3	15	1656	0	0
anterior.horn	C9-631	3	28	1682	255	1
anterior.horn	C9-631	3	20	1690	510	2
anterior.horn	C9-631	3	34	1696	0	0
anterior.horn	C9-631	3	17	1700	255	1
anterior.horn	C9-631	3	69	1709	255	1
anterior.horn	C9-631	3	36	1722	0	0
anterior.horn	C9-631	3	21	1724	255	1
anterior.horn	C9-631	3	52	1725	255	1
anterior.horn	C9-631	3	39	1732	0	0
anterior.horn	C9-631	3	4	1732	0	0
anterior.horn	C9-631	3	44	1745	0	0
anterior.horn	C9-631	3	57	1752	0	0
anterior.horn	C9-631	3	34	1755	255	1
anterior.horn	C9-631	3	54	1756	510	2
anterior.horn	C9-631	3	2	1757	0	0
anterior.horn	C9-631	3	63	1757	765	3
anterior.horn	C9-631	3	26	1758	0	0
anterior.horn	C9-631	3	42	1773	255	1
anterior.horn	C9-631	3	11	1779	255	1
anterior.horn	C9-631	3	14	1787	0	0
anterior.horn	C9-631	3	3	1787	0	0
anterior.horn	C9-631	3	4	1788	0	0
anterior.horn	C9-631	3	19	1791	0	0
anterior.horn	C9-631	3	26	1795	0	0
anterior.horn	C9-631	3	9	1803	0	0
anterior.horn	C9-631	3	38	1807	255	1
anterior.horn	C9-631	3	2	1807	0	0
anterior.horn	C9-631	3	14	1809	255	1
anterior.horn	C9-631	3	16	1819	255	1
anterior.horn	C9-631	3	27	1858	255	1
anterior.horn	C9-631	3	7	1863	0	0
anterior.horn	C9-631	3	22	1866	0	0
anterior.horn	C9-631	3	45	1866	0	0
anterior.horn	C9-631	3	58	1867	255	1
anterior.horn	C9-631	3	12	1875	255	1
anterior.horn	C9-631	3	14	1883	0	0
anterior.horn	C9-631	3	44	1884	255	1
anterior.horn	C9-631	3	17	1892	0	0
anterior.horn	C9-631	3	37	1895	0	0
anterior.horn	C9-631	3	5	1896	0	0
anterior.horn	C9-631	3	61	1907	255	1
anterior.horn	C9-631	3	11	1911	0	0
anterior.horn	C9-631	3	33	1915	0	0
anterior.horn	C9-631	3	21	1915	255	1
anterior.horn	C9-631	3	54	1918	0	0
anterior.horn	C9-631	3	32	1919	765	3
anterior.horn	C9-631	3	3	1921	0	0
anterior.horn	C9-631	3	21	1922	0	0
anterior.horn	C9-631	3	22	1934	0	0
anterior.horn	C9-631	3	19	1949	255	1
anterior.horn	C9-631	3	36	1949	0	0
anterior.horn	C9-631	3	22	1950	0	0
anterior.horn	C9-631	3	30	1952	0	0
anterior.horn	C9-631	3	5	1957	255	1
anterior.horn	C9-631	3	64	1957	0	0
anterior.horn	C9-631	3	47	1963	0	0
anterior.horn	C9-631	3	59	1963	255	1
anterior.horn	C9-631	3	10	1966	510	2
anterior.horn	C9-631	3	51	1969	0	0
anterior.horn	C9-631	3	11	1972	255	1
anterior.horn	C9-631	3	14	1975	0	0
anterior.horn	C9-631	3	5	1976	0	0
anterior.horn	C9-631	3	49	1977	0	0
anterior.horn	C9-631	3	10	1987	0	0
anterior.horn	C9-631	3	25	1991	0	0
anterior.horn	C9-631	3	27	1994	0	0
anterior.horn	C9-631	3	22	2008	510	2
anterior.horn	C9-631	3	10	2012	0	0
anterior.horn	C9-631	3	31	2013	0	0
anterior.horn	C9-631	3	24	2015	0	0
anterior.horn	C9-631	3	36	2018	0	0
anterior.horn	C9-631	3	25	2028	255	1
anterior.horn	C9-631	3	21	2028	0	0
anterior.horn	C9-631	3	53	2028	510	2
anterior.horn	C9-631	3	7	2034	0	0
anterior.horn	C9-631	3	23	2040	0	0
anterior.horn	C9-631	3	42	2040	0	0
anterior.horn	C9-631	3	49	2041	0	0
anterior.horn	C9-631	3	31	2042	0	0
anterior.horn	C9-631	3	44	2044	1020	4
anterior.horn	C9-631	3	6	2044	510	2
anterior.horn	C9-631	3	23	2044	0	0
anterior.horn	C9-631	3	55	2052	510	2
anterior.horn	C9-631	3	17	2054	0	0
anterior.horn	C9-631	3	3	2059	255	1
anterior.horn	C9-631	3	40	2066	0	0
anterior.horn	C9-631	3	28	2073	255	1
anterior.horn	C9-631	3	10	2077	0	0
anterior.horn	C9-631	3	31	2081	0	0
anterior.horn	C9-631	3	48	2088	1275	5
anterior.horn	C9-631	3	58	2092	255	1
anterior.horn	C9-631	3	17	2093	255	1
anterior.horn	C9-631	3	39	2094	255	1
anterior.horn	C9-631	3	18	2095	0	0
anterior.horn	C9-631	3	45	2101	510	2
anterior.horn	C9-631	3	3	2112	0	0
anterior.horn	C9-631	3	21	2123	255	1
anterior.horn	C9-631	3	39	2125	255	1
anterior.horn	C9-631	3	12	2129	0	0
anterior.horn	C9-631	3	19	2136	510	2
anterior.horn	C9-631	3	46	2136	510	2
anterior.horn	C9-631	3	24	2141	0	0
anterior.horn	C9-631	3	18	2142	0	0
anterior.horn	C9-631	3	16	2144	0	0
anterior.horn	C9-631	3	8	2145	255	1
anterior.horn	C9-631	3	34	2151	255	1
anterior.horn	C9-631	3	8	2157	0	0
anterior.horn	C9-631	3	14	2160	0	0
anterior.horn	C9-631	3	50	2165	255	1
anterior.horn	C9-631	3	51	2172	255	1
anterior.horn	C9-631	3	41	2176	765	3
anterior.horn	C9-631	3	45	2176	255	1
anterior.horn	C9-631	3	14	2176	0	0
anterior.horn	C9-631	3	10	2176	0	0
anterior.horn	C9-631	3	18	2179	0	0
anterior.horn	C9-631	3	35	2179	255	1
anterior.horn	C9-631	3	43	2186	0	0
anterior.horn	C9-631	3	24	2191	510	2
anterior.horn	C9-631	3	35	2194	765	3
anterior.horn	C9-631	3	6	2201	255	1
anterior.horn	C9-631	3	40	2204	255	1
anterior.horn	C9-631	3	36	2217	0	0
anterior.horn	C9-631	3	43	2224	255	1
anterior.horn	C9-631	3	8	2230	0	0
anterior.horn	C9-631	3	41	2232	765	3
anterior.horn	C9-631	3	42	2235	0	0
anterior.horn	C9-631	3	65	2250	255	1
anterior.horn	C9-631	3	12	2251	0	0
anterior.horn	C9-631	3	7	2252	0	0
anterior.horn	C9-631	3	15	2257	255	1
anterior.horn	C9-631	3	43	2260	255	1
anterior.horn	C9-631	3	20	2261	255	1
anterior.horn	C9-631	3	40	2262	255	1
anterior.horn	C9-631	3	57	2265	1020	4
anterior.horn	C9-631	3	51	2269	255	1
anterior.horn	C9-631	3	28	2269	0	0
anterior.horn	C9-631	3	19	2280	0	0
anterior.horn	C9-631	3	30	2281	0	0
anterior.horn	C9-631	3	36	2285	0	0
anterior.horn	C9-631	3	27	2286	255	1
anterior.horn	C9-631	3	31	2288	0	0
anterior.horn	C9-631	3	43	2292	510	2
anterior.horn	C9-631	3	10	2293	0	0
anterior.horn	C9-631	3	62	2297	0	0
anterior.horn	C9-631	3	53	2307	0	0
anterior.horn	C9-631	3	23	2309	255	1
anterior.horn	C9-631	3	10	2314	510	2
anterior.horn	C9-631	3	25	2316	0	0
anterior.horn	C9-631	3	22	2317	255	1
anterior.horn	C9-631	3	23	2322	510	2
anterior.horn	C9-631	3	36	2325	255	1
anterior.horn	C9-631	3	23	2326	255	1
anterior.horn	C9-631	3	25	2333	510	2
anterior.horn	C9-631	3	42	2336	0	0
anterior.horn	C9-631	3	29	2339	0	0
anterior.horn	C9-631	3	67	2339	255	1
anterior.horn	C9-631	3	6	2339	0	0
anterior.horn	C9-631	3	6	2348	0	0
anterior.horn	C9-631	3	40	2349	0	0
anterior.horn	C9-631	3	5	2355	0	0
anterior.horn	C9-631	3	27	2357	0	0
anterior.horn	C9-631	3	42	2357	1275	5
anterior.horn	C9-631	3	7	2362	255	1
anterior.horn	C9-631	3	27	2364	0	0
anterior.horn	C9-631	3	14	2369	255	1
anterior.horn	C9-631	3	50	2373	0	0
anterior.horn	C9-631	3	46	2375	0	0
anterior.horn	C9-631	3	28	2387	765	3
anterior.horn	C9-631	3	49	2390	1530	6
anterior.horn	C9-631	3	20	2391	510	2
anterior.horn	C9-631	3	38	2391	510	2
anterior.horn	C9-631	3	5	2395	255	1
anterior.horn	C9-631	3	24	2396	255	1
anterior.horn	C9-631	3	44	2402	510	2
anterior.horn	C9-631	3	2	2406	0	0
anterior.horn	C9-631	3	19	2407	0	0
anterior.horn	C9-631	3	7	2415	0	0
anterior.horn	C9-631	3	33	2415	0	0
anterior.horn	C9-631	3	26	2429	255	1
anterior.horn	C9-631	3	13	2433	510	2
anterior.horn	C9-631	3	2	2436	0	0
anterior.horn	C9-631	3	45	2449	255	1
anterior.horn	C9-631	3	41	2477	255	1
anterior.horn	C9-631	3	20	2477	510	2
anterior.horn	C9-631	3	1	2499	510	2
anterior.horn	C9-631	3	29	2502	255	1
anterior.horn	C9-631	3	55	2509	0	0
anterior.horn	C9-631	3	1	2510	0	0
anterior.horn	C9-631	3	15	2516	255	1
anterior.horn	C9-631	3	41	2519	765	3
anterior.horn	C9-631	3	24	2519	0	0
anterior.horn	C9-631	3	12	2520	0	0
anterior.horn	C9-631	3	48	2530	255	1
anterior.horn	C9-631	3	6	2532	0	0
anterior.horn	C9-631	3	43	2540	1020	4
anterior.horn	C9-631	3	8	2544	255	1
anterior.horn	C9-631	3	50	2547	0	0
anterior.horn	C9-631	3	30	2552	0	0
anterior.horn	C9-631	3	6	2553	255	1
anterior.horn	C9-631	3	32	2553	0	0
anterior.horn	C9-631	3	17	2558	0	0
anterior.horn	C9-631	3	34	2562	0	0
anterior.horn	C9-631	3	46	2569	510	2
anterior.horn	C9-631	3	56	2574	255	1
anterior.horn	C9-631	3	18	2587	255	1
anterior.horn	C9-631	3	13	2590	510	2
anterior.horn	C9-631	3	42	2602	0	0
anterior.horn	C9-631	3	32	2612	255	1
anterior.horn	C9-631	3	50	2614	0	0
anterior.horn	C9-631	3	39	2617	255	1
anterior.horn	C9-631	3	35	2619	0	0
anterior.horn	C9-631	3	38	2621	0	0
anterior.horn	C9-631	3	3	2622	0	0
anterior.horn	C9-631	3	33	2628	0	0
anterior.horn	C9-631	3	30	2635	0	0
anterior.horn	C9-631	3	32	2645	0	0
anterior.horn	C9-631	3	20	2645	255	1
anterior.horn	C9-631	3	4	2650	765	3
anterior.horn	C9-631	3	25	2655	255	1
anterior.horn	C9-631	3	4	2656	0	0
anterior.horn	C9-631	3	38	2666	0	0
anterior.horn	C9-631	3	56	2694	510	2
anterior.horn	C9-631	3	41	2719	0	0
anterior.horn	C9-631	3	12	2719	765	3
anterior.horn	C9-631	3	8	2735	0	0
anterior.horn	C9-631	3	27	2736	0	0
anterior.horn	C9-631	3	25	2736	0	0
anterior.horn	C9-631	3	16	2756	255	1
anterior.horn	C9-631	3	29	2759	255	1
anterior.horn	C9-631	3	16	2761	510	2
anterior.horn	C9-631	3	46	2773	0	0
anterior.horn	C9-631	3	24	2774	255	1
anterior.horn	C9-631	3	43	2791	510	2
anterior.horn	C9-631	3	3	2799	0	0
anterior.horn	C9-631	3	37	2800	255	1
anterior.horn	C9-631	3	36	2811	255	1
anterior.horn	C9-631	3	21	2812	510	2
anterior.horn	C9-631	3	31	2814	0	0
anterior.horn	C9-631	3	23	2823	255	1
anterior.horn	C9-631	3	10	2827	255	1
anterior.horn	C9-631	3	32	2882	0	0
anterior.horn	C9-631	3	44	2886	0	0
anterior.horn	C9-631	3	22	2889	510	2
anterior.horn	C9-631	3	11	2902	0	0
anterior.horn	C9-631	3	36	2923	255	1
anterior.horn	C9-631	3	6	2929	510	2
anterior.horn	C9-631	3	29	2946	0	0
anterior.horn	C9-631	3	28	2948	0	0
anterior.horn	C9-631	3	17	2974	255	1
anterior.horn	C9-631	3	3	2986	0	0
anterior.horn	C9-631	3	7	2991	255	1
anterior.horn	C9-631	3	31	3000	255	1
anterior.horn	C9-631	3	39	3001	255	1
anterior.horn	C9-631	3	44	3015	765	3
anterior.horn	C9-631	3	18	3016	0	0
anterior.horn	C9-631	3	45	3022	765	3
anterior.horn	C9-631	3	43	3035	0	0
anterior.horn	C9-631	3	4	3067	0	0
anterior.horn	C9-631	3	9	3070	255	1
anterior.horn	C9-631	3	11	3072	1020	4
anterior.horn	C9-631	3	9	3075	255	1
anterior.horn	C9-631	3	44	3098	510	2
anterior.horn	C9-631	3	16	3116	0	0
anterior.horn	C9-631	3	33	3123	0	0
anterior.horn	C9-631	3	16	3140	0	0
anterior.horn	C9-631	3	29	3156	0	0
anterior.horn	C9-631	3	15	3163	255	1
anterior.horn	C9-631	3	15	3165	510	2
anterior.horn	C9-631	3	19	3178	510	2
anterior.horn	C9-631	3	30	3205	255	1
anterior.horn	C9-631	3	58	3217	765	3
anterior.horn	C9-631	3	4	3244	1020	4
anterior.horn	C9-631	3	35	3262	255	1
anterior.horn	C9-631	3	1	3271	0	0
anterior.horn	C9-631	3	1	3278	0	0
anterior.horn	C9-631	3	33	3285	0	0
anterior.horn	C9-631	3	23	3289	255	1
anterior.horn	C9-631	3	21	3306	255	1
anterior.horn	C9-631	3	34	3317	0	0
anterior.horn	C9-631	3	22	3319	510	2
anterior.horn	C9-631	3	7	3321	255	1
anterior.horn	C9-631	3	38	3336	0	0
anterior.horn	C9-631	3	5	3346	255	1
anterior.horn	C9-631	3	38	3368	510	2
anterior.horn	C9-631	3	49	3385	255	1
anterior.horn	C9-631	3	34	3435	0	0
anterior.horn	C9-631	3	37	3464	255	1
anterior.horn	C9-631	3	6	3496	510	2
anterior.horn	C9-631	3	11	3502	510	2
anterior.horn	C9-631	3	32	3550	765	3
anterior.horn	C9-631	3	26	3597	0	0
anterior.horn	C9-631	3	68	3618	255	1
anterior.horn	C9-631	3	7	3647	255	1
anterior.horn	C9-631	3	28	3654	510	2
anterior.horn	C9-631	3	11	3717	255	1
anterior.horn	C9-631	3	9	3726	255	1
anterior.horn	C9-631	3	35	3816	255	1
anterior.horn	C9-631	3	20	3820	510	2
anterior.horn	C9-631	3	26	3828	255	1
anterior.horn	C9-631	3	9	3907	510	2
anterior.horn	C9-631	3	33	3934	0	0
anterior.horn	C9-631	3	18	3938	255	1
anterior.horn	C9-631	3	4	4071	510	2
anterior.horn	C9-631	3	37	4152	510	2
anterior.horn	C9-631	3	31	4241	255	1
anterior.horn	C9-631	3	40	4330	255	1
anterior.horn	C9-631	3	12	4363	1785	7
anterior.horn	C9-631	3	47	4430	255	1
anterior.horn	C9-631	3	25	4837	2550	10
anterior.horn	C9-631	3	5	4863	1530	6
anterior.horn	C9-631	3	37	5198	1020	4
anterior.horn	C9-631	3	26	5257	765	3
anterior.horn	C9-631	3	13	5409	510	2
anterior.horn	C9-631	3	47	5621	1020	4
anterior.horn	C9-631	3	17	5771	510	2
anterior.horn	C9-631	3	21	5866	765	3
anterior.horn	C9-631	3	27	6697	1530	6
anterior.horn	C9-631	3	34	6723	2805	11
anterior.horn	C9-631	3	34	6883	510	2
anterior.horn	C9-631	3	54	6898	0	0
anterior.horn	C9-631	3	15	7197	3570	14
anterior.horn	C9-631	3	27	8180	4845	19
anterior.horn	C9-631	3	13	8303	1275	5
anterior.horn	C9-631	3	38	8433	2295	9
anterior.horn	C9-631	3	49	8467	3570	14
anterior.horn	C9-631	3	53	9413	2295	9
anterior.horn	C9-631	3	59	9980	3315	13
anterior.horn	C9-631	3	41	11288	4845	19
anterior.horn	C9-631	4	50	735	0	0
anterior.horn	C9-631	4	62	740	0	0
anterior.horn	C9-631	4	60	929	0	0
anterior.horn	C9-631	4	39	949	0	0
anterior.horn	C9-631	4	7	1013	255	1
anterior.horn	C9-631	4	60	1019	255	1
anterior.horn	C9-631	4	61	1024	0	0
anterior.horn	C9-631	4	6	1025	0	0
anterior.horn	C9-631	4	70	1030	0	0
anterior.horn	C9-631	4	46	1063	0	0
anterior.horn	C9-631	4	31	1065	0	0
anterior.horn	C9-631	4	20	1066	0	0
anterior.horn	C9-631	4	59	1073	0	0
anterior.horn	C9-631	4	44	1085	0	0
anterior.horn	C9-631	4	3	1088	255	1
anterior.horn	C9-631	4	10	1108	0	0
anterior.horn	C9-631	4	55	1131	0	0
anterior.horn	C9-631	4	30	1136	255	1
anterior.horn	C9-631	4	33	1150	0	0
anterior.horn	C9-631	4	52	1152	0	0
anterior.horn	C9-631	4	36	1175	0	0
anterior.horn	C9-631	4	35	1194	0	0
anterior.horn	C9-631	4	21	1194	0	0
anterior.horn	C9-631	4	29	1200	0	0
anterior.horn	C9-631	4	51	1227	0	0
anterior.horn	C9-631	4	26	1233	0	0
anterior.horn	C9-631	4	67	1244	0	0
anterior.horn	C9-631	4	43	1248	0	0
anterior.horn	C9-631	4	1	1255	0	0
anterior.horn	C9-631	4	42	1271	0	0
anterior.horn	C9-631	4	43	1274	0	0
anterior.horn	C9-631	4	57	1286	255	1
anterior.horn	C9-631	4	54	1304	0	0
anterior.horn	C9-631	4	5	1307	0	0
anterior.horn	C9-631	4	32	1309	510	2
anterior.horn	C9-631	4	69	1314	0	0
anterior.horn	C9-631	4	33	1318	0	0
anterior.horn	C9-631	4	66	1329	0	0
anterior.horn	C9-631	4	29	1345	0	0
anterior.horn	C9-631	4	34	1351	0	0
anterior.horn	C9-631	4	3	1358	255	1
anterior.horn	C9-631	4	41	1373	0	0
anterior.horn	C9-631	4	8	1381	0	0
anterior.horn	C9-631	4	64	1382	0	0
anterior.horn	C9-631	4	46	1397	0	0
anterior.horn	C9-631	4	60	1405	0	0
anterior.horn	C9-631	4	2	1412	0	0
anterior.horn	C9-631	4	38	1417	255	1
anterior.horn	C9-631	4	61	1417	255	1
anterior.horn	C9-631	4	13	1423	0	0
anterior.horn	C9-631	4	56	1431	0	0
anterior.horn	C9-631	4	56	1438	0	0
anterior.horn	C9-631	4	59	1438	0	0
anterior.horn	C9-631	4	23	1441	0	0
anterior.horn	C9-631	4	10	1454	0	0
anterior.horn	C9-631	4	44	1464	0	0
anterior.horn	C9-631	4	49	1464	0	0
anterior.horn	C9-631	4	68	1472	0	0
anterior.horn	C9-631	4	44	1478	255	1
anterior.horn	C9-631	4	56	1482	0	0
anterior.horn	C9-631	4	51	1491	0	0
anterior.horn	C9-631	4	2	1495	0	0
anterior.horn	C9-631	4	65	1498	0	0
anterior.horn	C9-631	4	7	1523	0	0
anterior.horn	C9-631	4	18	1526	255	1
anterior.horn	C9-631	4	37	1533	255	1
anterior.horn	C9-631	4	25	1554	0	0
anterior.horn	C9-631	4	12	1565	0	0
anterior.horn	C9-631	4	38	1569	0	0
anterior.horn	C9-631	4	11	1580	0	0
anterior.horn	C9-631	4	17	1584	0	0
anterior.horn	C9-631	4	45	1597	255	1
anterior.horn	C9-631	4	42	1598	0	0
anterior.horn	C9-631	4	49	1599	0	0
anterior.horn	C9-631	4	54	1604	0	0
anterior.horn	C9-631	4	28	1614	510	2
anterior.horn	C9-631	4	11	1618	0	0
anterior.horn	C9-631	4	17	1621	0	0
anterior.horn	C9-631	4	32	1627	510	2
anterior.horn	C9-631	4	33	1627	0	0
anterior.horn	C9-631	4	56	1635	0	0
anterior.horn	C9-631	4	8	1636	255	1
anterior.horn	C9-631	4	43	1640	0	0
anterior.horn	C9-631	4	58	1662	255	1
anterior.horn	C9-631	4	21	1664	0	0
anterior.horn	C9-631	4	4	1676	0	0
anterior.horn	C9-631	4	63	1699	0	0
anterior.horn	C9-631	4	54	1710	0	0
anterior.horn	C9-631	4	4	1710	255	1
anterior.horn	C9-631	4	64	1712	0	0
anterior.horn	C9-631	4	55	1718	0	0
anterior.horn	C9-631	4	12	1724	1020	4
anterior.horn	C9-631	4	13	1734	0	0
anterior.horn	C9-631	4	11	1740	0	0
anterior.horn	C9-631	4	58	1740	0	0
anterior.horn	C9-631	4	61	1742	0	0
anterior.horn	C9-631	4	31	1746	0	0
anterior.horn	C9-631	4	41	1746	255	1
anterior.horn	C9-631	4	1	1749	255	1
anterior.horn	C9-631	4	41	1753	255	1
anterior.horn	C9-631	4	60	1758	0	0
anterior.horn	C9-631	4	62	1758	1020	4
anterior.horn	C9-631	4	12	1759	1020	4
anterior.horn	C9-631	4	40	1774	0	0
anterior.horn	C9-631	4	15	1777	0	0
anterior.horn	C9-631	4	7	1777	255	1
anterior.horn	C9-631	4	66	1780	0	0
anterior.horn	C9-631	4	49	1783	0	0
anterior.horn	C9-631	4	47	1789	0	0
anterior.horn	C9-631	4	63	1789	0	0
anterior.horn	C9-631	4	15	1790	0	0
anterior.horn	C9-631	4	17	1813	0	0
anterior.horn	C9-631	4	19	1815	0	0
anterior.horn	C9-631	4	5	1816	0	0
anterior.horn	C9-631	4	52	1822	255	1
anterior.horn	C9-631	4	22	1828	0	0
anterior.horn	C9-631	4	38	1831	0	0
anterior.horn	C9-631	4	16	1836	255	1
anterior.horn	C9-631	4	29	1840	255	1
anterior.horn	C9-631	4	12	1858	0	0
anterior.horn	C9-631	4	12	1863	0	0
anterior.horn	C9-631	4	22	1877	0	0
anterior.horn	C9-631	4	46	1888	0	0
anterior.horn	C9-631	4	61	1892	255	1
anterior.horn	C9-631	4	23	1893	255	1
anterior.horn	C9-631	4	7	1896	0	0
anterior.horn	C9-631	4	42	1899	0	0
anterior.horn	C9-631	4	14	1905	0	0
anterior.horn	C9-631	4	5	1917	0	0
anterior.horn	C9-631	4	46	1921	0	0
anterior.horn	C9-631	4	4	1923	255	1
anterior.horn	C9-631	4	30	1924	0	0
anterior.horn	C9-631	4	50	1937	0	0
anterior.horn	C9-631	4	26	1937	0	0
anterior.horn	C9-631	4	45	1938	0	0
anterior.horn	C9-631	4	10	1945	0	0
anterior.horn	C9-631	4	28	1967	255	1
anterior.horn	C9-631	4	47	1968	255	1
anterior.horn	C9-631	4	20	1968	255	1
anterior.horn	C9-631	4	25	1969	0	0
anterior.horn	C9-631	4	18	1975	0	0
anterior.horn	C9-631	4	25	1990	510	2
anterior.horn	C9-631	4	35	1996	0	0
anterior.horn	C9-631	4	6	2002	0	0
anterior.horn	C9-631	4	7	2002	510	2
anterior.horn	C9-631	4	19	2010	0	0
anterior.horn	C9-631	4	47	2012	0	0
anterior.horn	C9-631	4	21	2021	0	0
anterior.horn	C9-631	4	32	2030	0	0
anterior.horn	C9-631	4	53	2039	0	0
anterior.horn	C9-631	4	19	2039	0	0
anterior.horn	C9-631	4	11	2047	0	0
anterior.horn	C9-631	4	36	2050	765	3
anterior.horn	C9-631	4	10	2058	0	0
anterior.horn	C9-631	4	59	2061	0	0
anterior.horn	C9-631	4	21	2069	0	0
anterior.horn	C9-631	4	31	2074	255	1
anterior.horn	C9-631	4	62	2083	0	0
anterior.horn	C9-631	4	2	2084	0	0
anterior.horn	C9-631	4	24	2086	0	0
anterior.horn	C9-631	4	39	2103	0	0
anterior.horn	C9-631	4	6	2104	0	0
anterior.horn	C9-631	4	30	2105	0	0
anterior.horn	C9-631	4	14	2109	0	0
anterior.horn	C9-631	4	50	2120	255	1
anterior.horn	C9-631	4	41	2136	255	1
anterior.horn	C9-631	4	22	2136	0	0
anterior.horn	C9-631	4	27	2140	255	1
anterior.horn	C9-631	4	3	2151	0	0
anterior.horn	C9-631	4	13	2153	0	0
anterior.horn	C9-631	4	39	2154	0	0
anterior.horn	C9-631	4	20	2155	0	0
anterior.horn	C9-631	4	24	2162	255	1
anterior.horn	C9-631	4	2	2163	0	0
anterior.horn	C9-631	4	50	2171	255	1
anterior.horn	C9-631	4	7	2184	0	0
anterior.horn	C9-631	4	39	2185	255	1
anterior.horn	C9-631	4	42	2188	255	1
anterior.horn	C9-631	4	1	2189	255	1
anterior.horn	C9-631	4	38	2190	0	0
anterior.horn	C9-631	4	17	2194	0	0
anterior.horn	C9-631	4	13	2194	0	0
anterior.horn	C9-631	4	4	2197	255	1
anterior.horn	C9-631	4	37	2199	0	0
anterior.horn	C9-631	4	38	2206	255	1
anterior.horn	C9-631	4	16	2222	0	0
anterior.horn	C9-631	4	9	2226	255	1
anterior.horn	C9-631	4	58	2226	0	0
anterior.horn	C9-631	4	15	2234	255	1
anterior.horn	C9-631	4	37	2241	255	1
anterior.horn	C9-631	4	33	2252	510	2
anterior.horn	C9-631	4	27	2268	0	0
anterior.horn	C9-631	4	6	2269	0	0
anterior.horn	C9-631	4	32	2272	0	0
anterior.horn	C9-631	4	44	2278	0	0
anterior.horn	C9-631	4	22	2279	255	1
anterior.horn	C9-631	4	27	2283	255	1
anterior.horn	C9-631	4	32	2283	0	0
anterior.horn	C9-631	4	31	2290	0	0
anterior.horn	C9-631	4	1	2290	510	2
anterior.horn	C9-631	4	18	2292	255	1
anterior.horn	C9-631	4	15	2293	0	0
anterior.horn	C9-631	4	29	2297	0	0
anterior.horn	C9-631	4	41	2301	765	3
anterior.horn	C9-631	4	13	2303	255	1
anterior.horn	C9-631	4	55	2308	0	0
anterior.horn	C9-631	4	15	2313	0	0
anterior.horn	C9-631	4	34	2315	255	1
anterior.horn	C9-631	4	65	2316	0	0
anterior.horn	C9-631	4	35	2317	0	0
anterior.horn	C9-631	4	36	2319	255	1
anterior.horn	C9-631	4	4	2329	0	0
anterior.horn	C9-631	4	48	2337	0	0
anterior.horn	C9-631	4	5	2337	0	0
anterior.horn	C9-631	4	1	2338	255	1
anterior.horn	C9-631	4	57	2339	255	1
anterior.horn	C9-631	4	27	2339	0	0
anterior.horn	C9-631	4	2	2340	0	0
anterior.horn	C9-631	4	16	2341	255	1
anterior.horn	C9-631	4	34	2345	0	0
anterior.horn	C9-631	4	14	2352	0	0
anterior.horn	C9-631	4	24	2355	255	1
anterior.horn	C9-631	4	46	2382	255	1
anterior.horn	C9-631	4	3	2383	0	0
anterior.horn	C9-631	4	48	2387	255	1
anterior.horn	C9-631	4	55	2389	255	1
anterior.horn	C9-631	4	52	2389	0	0
anterior.horn	C9-631	4	29	2399	1020	4
anterior.horn	C9-631	4	57	2402	0	0
anterior.horn	C9-631	4	37	2409	255	1
anterior.horn	C9-631	4	48	2412	255	1
anterior.horn	C9-631	4	38	2414	0	0
anterior.horn	C9-631	4	8	2431	0	0
anterior.horn	C9-631	4	51	2433	0	0
anterior.horn	C9-631	4	25	2436	0	0
anterior.horn	C9-631	4	16	2447	255	1
anterior.horn	C9-631	4	19	2452	0	0
anterior.horn	C9-631	4	52	2455	0	0
anterior.horn	C9-631	4	40	2458	255	1
anterior.horn	C9-631	4	59	2459	255	1
anterior.horn	C9-631	4	45	2480	255	1
anterior.horn	C9-631	4	17	2481	0	0
anterior.horn	C9-631	4	28	2482	510	2
anterior.horn	C9-631	4	28	2486	255	1
anterior.horn	C9-631	4	23	2486	0	0
anterior.horn	C9-631	4	43	2489	510	2
anterior.horn	C9-631	4	37	2498	255	1
anterior.horn	C9-631	4	8	2500	0	0
anterior.horn	C9-631	4	44	2500	0	0
anterior.horn	C9-631	4	43	2501	510	2
anterior.horn	C9-631	4	9	2511	0	0
anterior.horn	C9-631	4	49	2520	255	1
anterior.horn	C9-631	4	51	2520	255	1
anterior.horn	C9-631	4	18	2526	0	0
anterior.horn	C9-631	4	53	2532	0	0
anterior.horn	C9-631	4	51	2559	0	0
anterior.horn	C9-631	4	2	2564	0	0
anterior.horn	C9-631	4	19	2571	255	1
anterior.horn	C9-631	4	39	2575	255	1
anterior.horn	C9-631	4	6	2579	255	1
anterior.horn	C9-631	4	27	2597	0	0
anterior.horn	C9-631	4	9	2600	255	1
anterior.horn	C9-631	4	33	2609	0	0
anterior.horn	C9-631	4	14	2612	0	0
anterior.horn	C9-631	4	40	2616	510	2
anterior.horn	C9-631	4	31	2618	0	0
anterior.horn	C9-631	4	20	2628	0	0
anterior.horn	C9-631	4	62	2630	255	1
anterior.horn	C9-631	4	42	2661	255	1
anterior.horn	C9-631	4	46	2661	510	2
anterior.horn	C9-631	4	35	2665	0	0
anterior.horn	C9-631	4	34	2666	0	0
anterior.horn	C9-631	4	25	2668	0	0
anterior.horn	C9-631	4	53	2670	255	1
anterior.horn	C9-631	4	12	2678	255	1
anterior.horn	C9-631	4	9	2685	255	1
anterior.horn	C9-631	4	22	2685	0	0
anterior.horn	C9-631	4	28	2686	510	2
anterior.horn	C9-631	4	27	2703	0	0
anterior.horn	C9-631	4	41	2704	255	1
anterior.horn	C9-631	4	29	2712	0	0
anterior.horn	C9-631	4	34	2717	255	1
anterior.horn	C9-631	4	24	2723	255	1
anterior.horn	C9-631	4	21	2734	0	0
anterior.horn	C9-631	4	24	2735	255	1
anterior.horn	C9-631	4	8	2737	0	0
anterior.horn	C9-631	4	26	2744	255	1
anterior.horn	C9-631	4	17	2764	255	1
anterior.horn	C9-631	4	36	2777	0	0
anterior.horn	C9-631	4	37	2797	0	0
anterior.horn	C9-631	4	13	2798	765	3
anterior.horn	C9-631	4	45	2805	255	1
anterior.horn	C9-631	4	28	2815	510	2
anterior.horn	C9-631	4	4	2816	255	1
anterior.horn	C9-631	4	6	2817	255	1
anterior.horn	C9-631	4	40	2825	0	0
anterior.horn	C9-631	4	23	2825	0	0
anterior.horn	C9-631	4	9	2833	255	1
anterior.horn	C9-631	4	5	2858	0	0
anterior.horn	C9-631	4	47	2862	0	0
anterior.horn	C9-631	4	33	2874	255	1
anterior.horn	C9-631	4	3	2875	255	1
anterior.horn	C9-631	4	26	2877	0	0
anterior.horn	C9-631	4	14	2883	255	1
anterior.horn	C9-631	4	10	2887	0	0
anterior.horn	C9-631	4	44	2898	0	0
anterior.horn	C9-631	4	36	2906	0	0
anterior.horn	C9-631	4	42	2928	0	0
anterior.horn	C9-631	4	53	2950	255	1
anterior.horn	C9-631	4	23	2962	0	0
anterior.horn	C9-631	4	9	2968	0	0
anterior.horn	C9-631	4	1	2975	765	3
anterior.horn	C9-631	4	24	2982	510	2
anterior.horn	C9-631	4	26	3004	510	2
anterior.horn	C9-631	4	49	3042	510	2
anterior.horn	C9-631	4	45	3048	510	2
anterior.horn	C9-631	4	54	3066	0	0
anterior.horn	C9-631	4	48	3107	255	1
anterior.horn	C9-631	4	26	3131	0	0
anterior.horn	C9-631	4	20	3132	255	1
anterior.horn	C9-631	4	35	3146	255	1
anterior.horn	C9-631	4	22	3159	255	1
anterior.horn	C9-631	4	21	3161	765	3
anterior.horn	C9-631	4	40	3169	510	2
anterior.horn	C9-631	4	5	3182	255	1
anterior.horn	C9-631	4	8	3202	255	1
anterior.horn	C9-631	4	35	3218	510	2
anterior.horn	C9-631	4	40	3267	255	1
anterior.horn	C9-631	4	32	3289	0	0
anterior.horn	C9-631	4	30	3320	255	1
anterior.horn	C9-631	4	18	3342	255	1
anterior.horn	C9-631	4	43	3350	255	1
anterior.horn	C9-631	4	48	3355	255	1
anterior.horn	C9-631	4	11	3357	0	0
anterior.horn	C9-631	4	36	3390	0	0
anterior.horn	C9-631	4	47	3504	0	0
anterior.horn	C9-631	4	34	3529	0	0
anterior.horn	C9-631	4	15	3603	0	0
anterior.horn	C9-631	4	16	3731	0	0
anterior.horn	C9-631	4	31	3833	510	2
anterior.horn	C9-631	4	45	3990	255	1
anterior.horn	C9-631	4	57	3990	510	2
anterior.horn	C9-631	4	30	4516	765	3
anterior.horn	C9-631	4	3	4574	255	1
anterior.horn	C9-631	4	18	4639	255	1
anterior.horn	C9-631	4	19	4666	1020	4
anterior.horn	C9-631	4	58	5092	765	3
anterior.horn	C9-631	4	50	5094	255	1
anterior.horn	C9-631	4	20	5422	765	3
anterior.horn	C9-631	4	10	5499	1020	4
anterior.horn	C9-631	4	11	5910	1275	5
anterior.horn	C9-631	4	30	5942	1275	5
anterior.horn	C9-631	4	16	6178	1530	6
anterior.horn	C9-631	4	23	6342	1530	6
anterior.horn	C9-631	4	39	7044	765	3
anterior.horn	C9-631	4	25	7765	2805	11
anterior.horn	C9-631	4	14	8252	2040	8
anterior.horn	C9-631	4	63	8384	510	2
anterior.horn	C9-631	5	85	572	0	0
anterior.horn	C9-631	5	61	617	0	0
anterior.horn	C9-631	5	53	617	0	0
anterior.horn	C9-631	5	64	665	255	1
anterior.horn	C9-631	5	63	671	255	1
anterior.horn	C9-631	5	61	714	0	0
anterior.horn	C9-631	5	87	796	0	0
anterior.horn	C9-631	5	89	836	510	2
anterior.horn	C9-631	5	57	875	0	0
anterior.horn	C9-631	5	88	875	255	1
anterior.horn	C9-631	5	47	910	0	0
anterior.horn	C9-631	5	50	910	0	0
anterior.horn	C9-631	5	54	912	0	0
anterior.horn	C9-631	5	77	934	0	0
anterior.horn	C9-631	5	58	1001	255	1
anterior.horn	C9-631	5	73	1015	0	0
anterior.horn	C9-631	5	1	1018	0	0
anterior.horn	C9-631	5	76	1033	255	1
anterior.horn	C9-631	5	34	1036	0	0
anterior.horn	C9-631	5	56	1046	0	0
anterior.horn	C9-631	5	22	1054	255	1
anterior.horn	C9-631	5	37	1057	0	0
anterior.horn	C9-631	5	2	1066	0	0
anterior.horn	C9-631	5	59	1073	0	0
anterior.horn	C9-631	5	29	1080	0	0
anterior.horn	C9-631	5	82	1080	255	1
anterior.horn	C9-631	5	70	1084	0	0
anterior.horn	C9-631	5	40	1086	0	0
anterior.horn	C9-631	5	5	1097	0	0
anterior.horn	C9-631	5	80	1104	255	1
anterior.horn	C9-631	5	1	1109	0	0
anterior.horn	C9-631	5	59	1110	0	0
anterior.horn	C9-631	5	7	1124	0	0
anterior.horn	C9-631	5	78	1131	255	1
anterior.horn	C9-631	5	41	1135	0	0
anterior.horn	C9-631	5	15	1140	0	0
anterior.horn	C9-631	5	42	1146	0	0
anterior.horn	C9-631	5	57	1151	0	0
anterior.horn	C9-631	5	11	1157	0	0
anterior.horn	C9-631	5	68	1174	0	0
anterior.horn	C9-631	5	9	1179	0	0
anterior.horn	C9-631	5	41	1182	0	0
anterior.horn	C9-631	5	14	1199	0	0
anterior.horn	C9-631	5	10	1212	510	2
anterior.horn	C9-631	5	6	1239	0	0
anterior.horn	C9-631	5	15	1239	0	0
anterior.horn	C9-631	5	17	1249	0	0
anterior.horn	C9-631	5	20	1250	0	0
anterior.horn	C9-631	5	27	1253	0	0
anterior.horn	C9-631	5	31	1270	0	0
anterior.horn	C9-631	5	56	1280	255	1
anterior.horn	C9-631	5	83	1281	0	0
anterior.horn	C9-631	5	43	1284	0	0
anterior.horn	C9-631	5	5	1285	0	0
anterior.horn	C9-631	5	29	1299	0	0
anterior.horn	C9-631	5	54	1316	0	0
anterior.horn	C9-631	5	50	1318	0	0
anterior.horn	C9-631	5	27	1319	0	0
anterior.horn	C9-631	5	29	1320	0	0
anterior.horn	C9-631	5	66	1324	0	0
anterior.horn	C9-631	5	8	1325	0	0
anterior.horn	C9-631	5	18	1328	255	1
anterior.horn	C9-631	5	9	1334	0	0
anterior.horn	C9-631	5	13	1334	255	1
anterior.horn	C9-631	5	37	1335	0	0
anterior.horn	C9-631	5	1	1347	0	0
anterior.horn	C9-631	5	45	1351	0	0
anterior.horn	C9-631	5	48	1356	0	0
anterior.horn	C9-631	5	54	1360	0	0
anterior.horn	C9-631	5	57	1360	0	0
anterior.horn	C9-631	5	36	1361	0	0
anterior.horn	C9-631	5	60	1364	255	1
anterior.horn	C9-631	5	15	1371	0	0
anterior.horn	C9-631	5	30	1384	0	0
anterior.horn	C9-631	5	53	1389	255	1
anterior.horn	C9-631	5	67	1402	0	0
anterior.horn	C9-631	5	41	1414	0	0
anterior.horn	C9-631	5	59	1425	255	1
anterior.horn	C9-631	5	55	1425	0	0
anterior.horn	C9-631	5	79	1426	255	1
anterior.horn	C9-631	5	6	1443	0	0
anterior.horn	C9-631	5	67	1445	255	1
anterior.horn	C9-631	5	71	1452	255	1
anterior.horn	C9-631	5	58	1455	0	0
anterior.horn	C9-631	5	20	1456	0	0
anterior.horn	C9-631	5	62	1461	510	2
anterior.horn	C9-631	5	50	1465	0	0
anterior.horn	C9-631	5	72	1475	0	0
anterior.horn	C9-631	5	24	1477	255	1
anterior.horn	C9-631	5	4	1485	0	0
anterior.horn	C9-631	5	58	1487	0	0
anterior.horn	C9-631	5	84	1487	0	0
anterior.horn	C9-631	5	15	1494	0	0
anterior.horn	C9-631	5	69	1502	0	0
anterior.horn	C9-631	5	26	1506	0	0
anterior.horn	C9-631	5	35	1516	255	1
anterior.horn	C9-631	5	59	1516	255	1
anterior.horn	C9-631	5	48	1517	0	0
anterior.horn	C9-631	5	51	1525	510	2
anterior.horn	C9-631	5	58	1526	0	0
anterior.horn	C9-631	5	32	1531	0	0
anterior.horn	C9-631	5	35	1534	0	0
anterior.horn	C9-631	5	9	1545	0	0
anterior.horn	C9-631	5	21	1552	0	0
anterior.horn	C9-631	5	30	1553	255	1
anterior.horn	C9-631	5	40	1562	0	0
anterior.horn	C9-631	5	14	1568	255	1
anterior.horn	C9-631	5	64	1574	255	1
anterior.horn	C9-631	5	52	1574	0	0
anterior.horn	C9-631	5	10	1580	0	0
anterior.horn	C9-631	5	65	1581	0	0
anterior.horn	C9-631	5	86	1582	765	3
anterior.horn	C9-631	5	13	1584	255	1
anterior.horn	C9-631	5	12	1586	255	1
anterior.horn	C9-631	5	65	1587	0	0
anterior.horn	C9-631	5	54	1599	0	0
anterior.horn	C9-631	5	18	1614	0	0
anterior.horn	C9-631	5	26	1620	255	1
anterior.horn	C9-631	5	56	1634	0	0
anterior.horn	C9-631	5	40	1642	255	1
anterior.horn	C9-631	5	21	1653	0	0
anterior.horn	C9-631	5	13	1653	0	0
anterior.horn	C9-631	5	48	1661	0	0
anterior.horn	C9-631	5	44	1667	255	1
anterior.horn	C9-631	5	2	1675	0	0
anterior.horn	C9-631	5	37	1678	255	1
anterior.horn	C9-631	5	34	1693	0	0
anterior.horn	C9-631	5	19	1702	0	0
anterior.horn	C9-631	5	58	1702	0	0
anterior.horn	C9-631	5	33	1716	0	0
anterior.horn	C9-631	5	61	1731	0	0
anterior.horn	C9-631	5	65	1743	0	0
anterior.horn	C9-631	5	39	1744	255	1
anterior.horn	C9-631	5	3	1750	0	0
anterior.horn	C9-631	5	48	1758	255	1
anterior.horn	C9-631	5	24	1762	255	1
anterior.horn	C9-631	5	33	1771	0	0
anterior.horn	C9-631	5	36	1773	0	0
anterior.horn	C9-631	5	28	1775	0	0
anterior.horn	C9-631	5	68	1779	0	0
anterior.horn	C9-631	5	45	1791	0	0
anterior.horn	C9-631	5	7	1795	0	0
anterior.horn	C9-631	5	23	1796	0	0
anterior.horn	C9-631	5	48	1797	0	0
anterior.horn	C9-631	5	11	1802	510	2
anterior.horn	C9-631	5	4	1805	0	0
anterior.horn	C9-631	5	11	1809	0	0
anterior.horn	C9-631	5	13	1811	0	0
anterior.horn	C9-631	5	53	1813	0	0
anterior.horn	C9-631	5	52	1814	0	0
anterior.horn	C9-631	5	31	1814	0	0
anterior.horn	C9-631	5	60	1818	0	0
anterior.horn	C9-631	5	37	1822	0	0
anterior.horn	C9-631	5	28	1823	0	0
anterior.horn	C9-631	5	57	1828	0	0
anterior.horn	C9-631	5	34	1833	0	0
anterior.horn	C9-631	5	51	1834	0	0
anterior.horn	C9-631	5	25	1834	0	0
anterior.horn	C9-631	5	55	1842	255	1
anterior.horn	C9-631	5	57	1842	255	1
anterior.horn	C9-631	5	8	1843	0	0
anterior.horn	C9-631	5	43	1845	0	0
anterior.horn	C9-631	5	53	1845	0	0
anterior.horn	C9-631	5	9	1854	0	0
anterior.horn	C9-631	5	31	1865	0	0
anterior.horn	C9-631	5	2	1874	0	0
anterior.horn	C9-631	5	39	1878	0	0
anterior.horn	C9-631	5	23	1881	0	0
anterior.horn	C9-631	5	21	1882	255	1
anterior.horn	C9-631	5	1	1886	0	0
anterior.horn	C9-631	5	29	1890	255	1
anterior.horn	C9-631	5	47	1891	255	1
anterior.horn	C9-631	5	20	1893	0	0
anterior.horn	C9-631	5	40	1898	0	0
anterior.horn	C9-631	5	2	1899	0	0
anterior.horn	C9-631	5	27	1902	255	1
anterior.horn	C9-631	5	56	1903	0	0
anterior.horn	C9-631	5	7	1910	0	0
anterior.horn	C9-631	5	14	1913	255	1
anterior.horn	C9-631	5	42	1919	255	1
anterior.horn	C9-631	5	13	1924	0	0
anterior.horn	C9-631	5	16	1925	0	0
anterior.horn	C9-631	5	42	1929	0	0
anterior.horn	C9-631	5	51	1932	0	0
anterior.horn	C9-631	5	2	1935	0	0
anterior.horn	C9-631	5	1	1938	255	1
anterior.horn	C9-631	5	34	1943	0	0
anterior.horn	C9-631	5	28	1950	0	0
anterior.horn	C9-631	5	44	1953	0	0
anterior.horn	C9-631	5	48	1958	0	0
anterior.horn	C9-631	5	26	1959	510	2
anterior.horn	C9-631	5	27	1962	0	0
anterior.horn	C9-631	5	25	1966	0	0
anterior.horn	C9-631	5	32	1969	0	0
anterior.horn	C9-631	5	12	1976	0	0
anterior.horn	C9-631	5	39	1983	0	0
anterior.horn	C9-631	5	14	1985	510	2
anterior.horn	C9-631	5	7	2002	0	0
anterior.horn	C9-631	5	27	2010	0	0
anterior.horn	C9-631	5	13	2012	0	0
anterior.horn	C9-631	5	52	2033	0	0
anterior.horn	C9-631	5	23	2036	255	1
anterior.horn	C9-631	5	17	2040	0	0
anterior.horn	C9-631	5	32	2045	0	0
anterior.horn	C9-631	5	10	2046	0	0
anterior.horn	C9-631	5	35	2058	0	0
anterior.horn	C9-631	5	4	2061	0	0
anterior.horn	C9-631	5	10	2073	255	1
anterior.horn	C9-631	5	3	2076	510	2
anterior.horn	C9-631	5	24	2078	0	0
anterior.horn	C9-631	5	17	2095	0	0
anterior.horn	C9-631	5	39	2097	0	0
anterior.horn	C9-631	5	64	2097	0	0
anterior.horn	C9-631	5	16	2098	0	0
anterior.horn	C9-631	5	5	2100	0	0
anterior.horn	C9-631	5	11	2102	0	0
anterior.horn	C9-631	5	54	2107	0	0
anterior.horn	C9-631	5	54	2116	255	1
anterior.horn	C9-631	5	53	2118	0	0
anterior.horn	C9-631	5	46	2130	0	0
anterior.horn	C9-631	5	8	2144	0	0
anterior.horn	C9-631	5	36	2152	0	0
anterior.horn	C9-631	5	46	2170	0	0
anterior.horn	C9-631	5	28	2174	0	0
anterior.horn	C9-631	5	53	2179	255	1
anterior.horn	C9-631	5	14	2181	0	0
anterior.horn	C9-631	5	40	2184	0	0
anterior.horn	C9-631	5	12	2193	0	0
anterior.horn	C9-631	5	31	2194	0	0
anterior.horn	C9-631	5	42	2194	255	1
anterior.horn	C9-631	5	49	2194	0	0
anterior.horn	C9-631	5	44	2200	0	0
anterior.horn	C9-631	5	49	2206	255	1
anterior.horn	C9-631	5	2	2216	0	0
anterior.horn	C9-631	5	4	2217	0	0
anterior.horn	C9-631	5	38	2219	0	0
anterior.horn	C9-631	5	60	2220	0	0
anterior.horn	C9-631	5	12	2223	255	1
anterior.horn	C9-631	5	6	2230	0	0
anterior.horn	C9-631	5	55	2238	0	0
anterior.horn	C9-631	5	55	2243	0	0
anterior.horn	C9-631	5	19	2252	255	1
anterior.horn	C9-631	5	63	2259	765	3
anterior.horn	C9-631	5	5	2260	255	1
anterior.horn	C9-631	5	32	2262	0	0
anterior.horn	C9-631	5	30	2270	0	0
anterior.horn	C9-631	5	27	2272	0	0
anterior.horn	C9-631	5	17	2273	255	1
anterior.horn	C9-631	5	25	2275	0	0
anterior.horn	C9-631	5	18	2278	255	1
anterior.horn	C9-631	5	21	2289	0	0
anterior.horn	C9-631	5	32	2292	0	0
anterior.horn	C9-631	5	33	2293	255	1
anterior.horn	C9-631	5	3	2303	0	0
anterior.horn	C9-631	5	44	2305	0	0
anterior.horn	C9-631	5	24	2305	0	0
anterior.horn	C9-631	5	41	2313	0	0
anterior.horn	C9-631	5	49	2324	510	2
anterior.horn	C9-631	5	47	2327	255	1
anterior.horn	C9-631	5	7	2328	255	1
anterior.horn	C9-631	5	18	2328	0	0
anterior.horn	C9-631	5	52	2330	0	0
anterior.horn	C9-631	5	22	2334	0	0
anterior.horn	C9-631	5	61	2336	0	0
anterior.horn	C9-631	5	75	2336	0	0
anterior.horn	C9-631	5	22	2340	255	1
anterior.horn	C9-631	5	18	2341	0	0
anterior.horn	C9-631	5	34	2348	255	1
anterior.horn	C9-631	5	4	2358	255	1
anterior.horn	C9-631	5	36	2360	0	0
anterior.horn	C9-631	5	30	2365	0	0
anterior.horn	C9-631	5	36	2366	0	0
anterior.horn	C9-631	5	46	2368	0	0
anterior.horn	C9-631	5	33	2369	0	0
anterior.horn	C9-631	5	5	2374	0	0
anterior.horn	C9-631	5	8	2376	0	0
anterior.horn	C9-631	5	46	2378	255	1
anterior.horn	C9-631	5	8	2413	0	0
anterior.horn	C9-631	5	20	2421	0	0
anterior.horn	C9-631	5	47	2424	510	2
anterior.horn	C9-631	5	11	2426	0	0
anterior.horn	C9-631	5	43	2434	0	0
anterior.horn	C9-631	5	20	2440	0	0
anterior.horn	C9-631	5	14	2445	0	0
anterior.horn	C9-631	5	63	2446	0	0
anterior.horn	C9-631	5	33	2455	255	1
anterior.horn	C9-631	5	10	2457	0	0
anterior.horn	C9-631	5	30	2467	255	1
anterior.horn	C9-631	5	16	2470	255	1
anterior.horn	C9-631	5	4	2477	0	0
anterior.horn	C9-631	5	39	2478	0	0
anterior.horn	C9-631	5	52	2478	255	1
anterior.horn	C9-631	5	25	2483	0	0
anterior.horn	C9-631	5	12	2512	765	3
anterior.horn	C9-631	5	45	2526	0	0
anterior.horn	C9-631	5	35	2529	255	1
anterior.horn	C9-631	5	50	2565	0	0
anterior.horn	C9-631	5	11	2576	255	1
anterior.horn	C9-631	5	31	2581	0	0
anterior.horn	C9-631	5	43	2582	0	0
anterior.horn	C9-631	5	26	2582	0	0
anterior.horn	C9-631	5	46	2584	255	1
anterior.horn	C9-631	5	81	2592	255	1
anterior.horn	C9-631	5	19	2593	510	2
anterior.horn	C9-631	5	43	2595	0	0
anterior.horn	C9-631	5	49	2597	0	0
anterior.horn	C9-631	5	28	2612	0	0
anterior.horn	C9-631	5	34	2614	510	2
anterior.horn	C9-631	5	21	2625	255	1
anterior.horn	C9-631	5	38	2644	0	0
anterior.horn	C9-631	5	43	2659	0	0
anterior.horn	C9-631	5	29	2674	0	0
anterior.horn	C9-631	5	29	2690	0	0
anterior.horn	C9-631	5	38	2701	0	0
anterior.horn	C9-631	5	9	2705	0	0
anterior.horn	C9-631	5	5	2715	255	1
anterior.horn	C9-631	5	18	2723	255	1
anterior.horn	C9-631	5	38	2746	255	1
anterior.horn	C9-631	5	23	2753	255	1
anterior.horn	C9-631	5	45	2769	0	0
anterior.horn	C9-631	5	22	2795	0	0
anterior.horn	C9-631	5	36	2808	255	1
anterior.horn	C9-631	5	22	2816	0	0
anterior.horn	C9-631	5	35	2827	0	0
anterior.horn	C9-631	5	42	2842	0	0
anterior.horn	C9-631	5	30	2843	255	1
anterior.horn	C9-631	5	10	2848	255	1
anterior.horn	C9-631	5	55	2869	0	0
anterior.horn	C9-631	5	49	2870	255	1
anterior.horn	C9-631	5	52	2875	0	0
anterior.horn	C9-631	5	62	2876	255	1
anterior.horn	C9-631	5	49	2888	0	0
anterior.horn	C9-631	5	17	2890	0	0
anterior.horn	C9-631	5	45	2891	0	0
anterior.horn	C9-631	5	59	2918	0	0
anterior.horn	C9-631	5	16	2938	0	0
anterior.horn	C9-631	5	46	2940	255	1
anterior.horn	C9-631	5	62	2949	0	0
anterior.horn	C9-631	5	51	2964	0	0
anterior.horn	C9-631	5	60	2980	765	3
anterior.horn	C9-631	5	50	2990	0	0
anterior.horn	C9-631	5	25	3009	0	0
anterior.horn	C9-631	5	19	3038	0	0
anterior.horn	C9-631	5	47	3043	0	0
anterior.horn	C9-631	5	23	3083	255	1
anterior.horn	C9-631	5	26	3103	255	1
anterior.horn	C9-631	5	31	3149	510	2
anterior.horn	C9-631	5	3	3184	510	2
anterior.horn	C9-631	5	60	3192	255	1
anterior.horn	C9-631	5	44	3206	0	0
anterior.horn	C9-631	5	3	3214	255	1
anterior.horn	C9-631	5	23	3223	1020	4
anterior.horn	C9-631	5	66	3241	255	1
anterior.horn	C9-631	5	51	3262	0	0
anterior.horn	C9-631	5	47	3306	255	1
anterior.horn	C9-631	5	7	3316	255	1
anterior.horn	C9-631	5	69	3352	0	0
anterior.horn	C9-631	5	1	3359	0	0
anterior.horn	C9-631	5	50	3379	0	0
anterior.horn	C9-631	5	40	3400	510	2
anterior.horn	C9-631	5	15	3445	255	1
anterior.horn	C9-631	5	33	3475	255	1
anterior.horn	C9-631	5	8	3534	255	1
anterior.horn	C9-631	5	74	3554	510	2
anterior.horn	C9-631	5	20	3567	510	2
anterior.horn	C9-631	5	56	3582	765	3
anterior.horn	C9-631	5	38	3594	0	0
anterior.horn	C9-631	5	35	3702	255	1
anterior.horn	C9-631	5	22	3737	510	2
anterior.horn	C9-631	5	39	3755	0	0
anterior.horn	C9-631	5	37	3873	510	2
anterior.horn	C9-631	5	12	3884	255	1
anterior.horn	C9-631	5	32	3893	510	2
anterior.horn	C9-631	5	6	3945	255	1
anterior.horn	C9-631	5	24	4025	255	1
anterior.horn	C9-631	5	28	4028	765	3
anterior.horn	C9-631	5	37	4032	765	3
anterior.horn	C9-631	5	45	4037	510	2
anterior.horn	C9-631	5	24	4165	510	2
anterior.horn	C9-631	5	41	4216	510	2
anterior.horn	C9-631	5	16	4285	1020	4
anterior.horn	C9-631	5	42	4300	1020	4
anterior.horn	C9-631	5	41	4319	510	2
anterior.horn	C9-631	5	6	4327	1020	4
anterior.horn	C9-631	5	9	4343	1275	5
anterior.horn	C9-631	5	51	4346	255	1
anterior.horn	C9-631	5	15	4385	255	1
anterior.horn	C9-631	5	26	4793	255	1
anterior.horn	C9-631	5	21	4977	1020	4
anterior.horn	C9-631	5	6	5048	255	1
anterior.horn	C9-631	5	44	5202	510	2
anterior.horn	C9-631	5	38	5250	510	2
anterior.horn	C9-631	5	19	5308	255	1
anterior.horn	C9-631	5	25	5662	2295	9
anterior.horn	C9-631	5	17	6115	1275	5
anterior.horn	C9-631	5	16	7073	1020	4
anterior.horn	C9-631	5	19	7118	1785	7
anterior.horn	C9-631	5	3	7160	1020	4
anterior.horn	C9-631	6	67	491	0	0
anterior.horn	C9-631	6	78	707	0	0
anterior.horn	C9-631	6	83	709	0	0
anterior.horn	C9-631	6	79	735	0	0
anterior.horn	C9-631	6	76	756	255	1
anterior.horn	C9-631	6	55	757	0	0
anterior.horn	C9-631	6	80	772	0	0
anterior.horn	C9-631	6	81	806	0	0
anterior.horn	C9-631	6	85	814	0	0
anterior.horn	C9-631	6	63	814	0	0
anterior.horn	C9-631	6	68	817	0	0
anterior.horn	C9-631	6	89	849	0	0
anterior.horn	C9-631	6	81	850	255	1
anterior.horn	C9-631	6	81	854	255	1
anterior.horn	C9-631	6	70	863	0	0
anterior.horn	C9-631	6	72	867	0	0
anterior.horn	C9-631	6	65	882	0	0
anterior.horn	C9-631	6	79	903	0	0
anterior.horn	C9-631	6	68	951	0	0
anterior.horn	C9-631	6	72	960	0	0
anterior.horn	C9-631	6	75	971	255	1
anterior.horn	C9-631	6	69	978	0	0
anterior.horn	C9-631	6	72	983	255	1
anterior.horn	C9-631	6	68	987	0	0
anterior.horn	C9-631	6	49	1000	765	3
anterior.horn	C9-631	6	14	1001	255	1
anterior.horn	C9-631	6	68	1005	0	0
anterior.horn	C9-631	6	67	1015	0	0
anterior.horn	C9-631	6	35	1017	0	0
anterior.horn	C9-631	6	69	1018	0	0
anterior.horn	C9-631	6	47	1023	0	0
anterior.horn	C9-631	6	71	1023	0	0
anterior.horn	C9-631	6	74	1031	255	1
anterior.horn	C9-631	6	72	1041	0	0
anterior.horn	C9-631	6	52	1053	255	1
anterior.horn	C9-631	6	37	1058	0	0
anterior.horn	C9-631	6	78	1060	0	0
anterior.horn	C9-631	6	3	1061	255	1
anterior.horn	C9-631	6	15	1064	0	0
anterior.horn	C9-631	6	53	1068	0	0
anterior.horn	C9-631	6	57	1072	0	0
anterior.horn	C9-631	6	48	1075	0	0
anterior.horn	C9-631	6	56	1078	255	1
anterior.horn	C9-631	6	78	1080	0	0
anterior.horn	C9-631	6	63	1087	0	0
anterior.horn	C9-631	6	66	1089	510	2
anterior.horn	C9-631	6	9	1093	0	0
anterior.horn	C9-631	6	73	1096	510	2
anterior.horn	C9-631	6	3	1100	0	0
anterior.horn	C9-631	6	76	1102	0	0
anterior.horn	C9-631	6	51	1105	0	0
anterior.horn	C9-631	6	28	1108	0	0
anterior.horn	C9-631	6	46	1112	255	1
anterior.horn	C9-631	6	73	1115	255	1
anterior.horn	C9-631	6	69	1119	0	0
anterior.horn	C9-631	6	32	1119	0	0
anterior.horn	C9-631	6	56	1121	0	0
anterior.horn	C9-631	6	73	1122	0	0
anterior.horn	C9-631	6	4	1124	255	1
anterior.horn	C9-631	6	67	1132	0	0
anterior.horn	C9-631	6	78	1132	255	1
anterior.horn	C9-631	6	61	1136	0	0
anterior.horn	C9-631	6	40	1144	0	0
anterior.horn	C9-631	6	58	1151	0	0
anterior.horn	C9-631	6	2	1152	255	1
anterior.horn	C9-631	6	34	1152	0	0
anterior.horn	C9-631	6	22	1154	0	0
anterior.horn	C9-631	6	61	1156	0	0
anterior.horn	C9-631	6	82	1158	255	1
anterior.horn	C9-631	6	62	1166	0	0
anterior.horn	C9-631	6	15	1170	0	0
anterior.horn	C9-631	6	64	1171	0	0
anterior.horn	C9-631	6	4	1172	0	0
anterior.horn	C9-631	6	61	1174	0	0
anterior.horn	C9-631	6	78	1177	0	0
anterior.horn	C9-631	6	24	1178	255	1
anterior.horn	C9-631	6	39	1183	0	0
anterior.horn	C9-631	6	17	1187	0	0
anterior.horn	C9-631	6	59	1193	0	0
anterior.horn	C9-631	6	1	1202	0	0
anterior.horn	C9-631	6	23	1203	0	0
anterior.horn	C9-631	6	36	1203	510	2
anterior.horn	C9-631	6	67	1204	0	0
anterior.horn	C9-631	6	77	1211	255	1
anterior.horn	C9-631	6	15	1214	255	1
anterior.horn	C9-631	6	9	1215	0	0
anterior.horn	C9-631	6	59	1215	255	1
anterior.horn	C9-631	6	33	1220	0	0
anterior.horn	C9-631	6	68	1225	0	0
anterior.horn	C9-631	6	70	1233	0	0
anterior.horn	C9-631	6	43	1234	0	0
anterior.horn	C9-631	6	64	1235	0	0
anterior.horn	C9-631	6	74	1238	0	0
anterior.horn	C9-631	6	2	1240	255	1
anterior.horn	C9-631	6	47	1245	0	0
anterior.horn	C9-631	6	79	1245	0	0
anterior.horn	C9-631	6	75	1249	0	0
anterior.horn	C9-631	6	71	1251	0	0
anterior.horn	C9-631	6	62	1252	0	0
anterior.horn	C9-631	6	74	1257	0	0
anterior.horn	C9-631	6	77	1263	255	1
anterior.horn	C9-631	6	38	1266	0	0
anterior.horn	C9-631	6	74	1266	0	0
anterior.horn	C9-631	6	6	1275	0	0
anterior.horn	C9-631	6	49	1279	255	1
anterior.horn	C9-631	6	75	1279	0	0
anterior.horn	C9-631	6	1	1282	0	0
anterior.horn	C9-631	6	46	1285	0	0
anterior.horn	C9-631	6	77	1290	255	1
anterior.horn	C9-631	6	90	1291	255	1
anterior.horn	C9-631	6	65	1301	0	0
anterior.horn	C9-631	6	80	1304	510	2
anterior.horn	C9-631	6	54	1317	0	0
anterior.horn	C9-631	6	80	1332	0	0
anterior.horn	C9-631	6	48	1335	255	1
anterior.horn	C9-631	6	51	1336	0	0
anterior.horn	C9-631	6	61	1336	0	0
anterior.horn	C9-631	6	5	1337	0	0
anterior.horn	C9-631	6	71	1345	510	2
anterior.horn	C9-631	6	55	1347	0	0
anterior.horn	C9-631	6	73	1351	510	2
anterior.horn	C9-631	6	18	1353	0	0
anterior.horn	C9-631	6	65	1354	0	0
anterior.horn	C9-631	6	54	1356	0	0
anterior.horn	C9-631	6	20	1357	0	0
anterior.horn	C9-631	6	58	1359	0	0
anterior.horn	C9-631	6	12	1362	0	0
anterior.horn	C9-631	6	79	1362	0	0
anterior.horn	C9-631	6	70	1362	0	0
anterior.horn	C9-631	6	51	1364	0	0
anterior.horn	C9-631	6	13	1370	0	0
anterior.horn	C9-631	6	69	1371	255	1
anterior.horn	C9-631	6	58	1371	255	1
anterior.horn	C9-631	6	66	1371	0	0
anterior.horn	C9-631	6	73	1374	0	0
anterior.horn	C9-631	6	64	1375	255	1
anterior.horn	C9-631	6	62	1379	1020	4
anterior.horn	C9-631	6	75	1379	255	1
anterior.horn	C9-631	6	9	1388	255	1
anterior.horn	C9-631	6	14	1392	255	1
anterior.horn	C9-631	6	58	1403	0	0
anterior.horn	C9-631	6	47	1406	255	1
anterior.horn	C9-631	6	4	1407	0	0
anterior.horn	C9-631	6	56	1407	255	1
anterior.horn	C9-631	6	38	1410	0	0
anterior.horn	C9-631	6	21	1414	0	0
anterior.horn	C9-631	6	71	1415	1275	5
anterior.horn	C9-631	6	21	1417	255	1
anterior.horn	C9-631	6	20	1417	0	0
anterior.horn	C9-631	6	10	1421	0	0
anterior.horn	C9-631	6	31	1422	0	0
anterior.horn	C9-631	6	64	1425	765	3
anterior.horn	C9-631	6	8	1428	0	0
anterior.horn	C9-631	6	44	1430	510	2
anterior.horn	C9-631	6	59	1431	0	0
anterior.horn	C9-631	6	72	1432	0	0
anterior.horn	C9-631	6	8	1434	0	0
anterior.horn	C9-631	6	64	1435	0	0
anterior.horn	C9-631	6	38	1439	0	0
anterior.horn	C9-631	6	5	1445	255	1
anterior.horn	C9-631	6	70	1448	255	1
anterior.horn	C9-631	6	67	1449	0	0
anterior.horn	C9-631	6	28	1453	0	0
anterior.horn	C9-631	6	68	1454	0	0
anterior.horn	C9-631	6	26	1456	0	0
anterior.horn	C9-631	6	1	1459	0	0
anterior.horn	C9-631	6	20	1461	0	0
anterior.horn	C9-631	6	67	1461	255	1
anterior.horn	C9-631	6	68	1463	255	1
anterior.horn	C9-631	6	58	1463	0	0
anterior.horn	C9-631	6	29	1465	255	1
anterior.horn	C9-631	6	65	1465	255	1
anterior.horn	C9-631	6	62	1467	0	0
anterior.horn	C9-631	6	63	1468	255	1
anterior.horn	C9-631	6	63	1469	0	0
anterior.horn	C9-631	6	76	1470	255	1
anterior.horn	C9-631	6	8	1471	0	0
anterior.horn	C9-631	6	50	1473	255	1
anterior.horn	C9-631	6	60	1482	0	0
anterior.horn	C9-631	6	70	1483	0	0
anterior.horn	C9-631	6	76	1486	765	3
anterior.horn	C9-631	6	42	1491	255	1
anterior.horn	C9-631	6	63	1493	0	0
anterior.horn	C9-631	6	77	1496	0	0
anterior.horn	C9-631	6	39	1497	0	0
anterior.horn	C9-631	6	15	1510	510	2
anterior.horn	C9-631	6	6	1520	255	1
anterior.horn	C9-631	6	79	1525	0	0
anterior.horn	C9-631	6	57	1528	0	0
anterior.horn	C9-631	6	2	1528	0	0
anterior.horn	C9-631	6	83	1532	0	0
anterior.horn	C9-631	6	5	1534	0	0
anterior.horn	C9-631	6	92	1534	0	0
anterior.horn	C9-631	6	73	1537	0	0
anterior.horn	C9-631	6	84	1539	0	0
anterior.horn	C9-631	6	39	1540	0	0
anterior.horn	C9-631	6	25	1541	0	0
anterior.horn	C9-631	6	49	1541	0	0
anterior.horn	C9-631	6	57	1545	0	0
anterior.horn	C9-631	6	44	1548	0	0
anterior.horn	C9-631	6	30	1556	255	1
anterior.horn	C9-631	6	36	1557	510	2
anterior.horn	C9-631	6	71	1559	255	1
anterior.horn	C9-631	6	55	1561	255	1
anterior.horn	C9-631	6	74	1561	255	1
anterior.horn	C9-631	6	71	1574	0	0
anterior.horn	C9-631	6	74	1584	255	1
anterior.horn	C9-631	6	58	1586	255	1
anterior.horn	C9-631	6	1	1587	0	0
anterior.horn	C9-631	6	60	1589	255	1
anterior.horn	C9-631	6	47	1590	0	0
anterior.horn	C9-631	6	65	1592	0	0
anterior.horn	C9-631	6	4	1595	0	0
anterior.horn	C9-631	6	52	1601	0	0
anterior.horn	C9-631	6	57	1602	0	0
anterior.horn	C9-631	6	61	1606	0	0
anterior.horn	C9-631	6	64	1606	0	0
anterior.horn	C9-631	6	58	1609	0	0
anterior.horn	C9-631	6	28	1615	0	0
anterior.horn	C9-631	6	67	1621	0	0
anterior.horn	C9-631	6	56	1621	0	0
anterior.horn	C9-631	6	21	1625	0	0
anterior.horn	C9-631	6	76	1629	1275	5
anterior.horn	C9-631	6	41	1630	0	0
anterior.horn	C9-631	6	20	1630	0	0
anterior.horn	C9-631	6	41	1631	0	0
anterior.horn	C9-631	6	75	1634	255	1
anterior.horn	C9-631	6	72	1635	510	2
anterior.horn	C9-631	6	43	1636	0	0
anterior.horn	C9-631	6	60	1637	0	0
anterior.horn	C9-631	6	15	1641	0	0
anterior.horn	C9-631	6	63	1641	765	3
anterior.horn	C9-631	6	72	1642	255	1
anterior.horn	C9-631	6	44	1642	0	0
anterior.horn	C9-631	6	13	1643	255	1
anterior.horn	C9-631	6	64	1647	0	0
anterior.horn	C9-631	6	18	1649	0	0
anterior.horn	C9-631	6	20	1654	0	0
anterior.horn	C9-631	6	43	1657	255	1
anterior.horn	C9-631	6	22	1658	255	1
anterior.horn	C9-631	6	45	1660	510	2
anterior.horn	C9-631	6	35	1661	0	0
anterior.horn	C9-631	6	70	1662	765	3
anterior.horn	C9-631	6	54	1663	510	2
anterior.horn	C9-631	6	28	1665	255	1
anterior.horn	C9-631	6	3	1671	0	0
anterior.horn	C9-631	6	15	1673	0	0
anterior.horn	C9-631	6	48	1683	255	1
anterior.horn	C9-631	6	10	1685	0	0
anterior.horn	C9-631	6	29	1687	0	0
anterior.horn	C9-631	6	59	1690	0	0
anterior.horn	C9-631	6	45	1691	0	0
anterior.horn	C9-631	6	38	1694	0	0
anterior.horn	C9-631	6	49	1699	255	1
anterior.horn	C9-631	6	59	1701	0	0
anterior.horn	C9-631	6	46	1704	255	1
anterior.horn	C9-631	6	29	1710	0	0
anterior.horn	C9-631	6	22	1711	1020	4
anterior.horn	C9-631	6	93	1714	0	0
anterior.horn	C9-631	6	82	1714	0	0
anterior.horn	C9-631	6	7	1718	0	0
anterior.horn	C9-631	6	51	1719	510	2
anterior.horn	C9-631	6	33	1719	765	3
anterior.horn	C9-631	6	26	1721	0	0
anterior.horn	C9-631	6	32	1728	255	1
anterior.horn	C9-631	6	50	1729	0	0
anterior.horn	C9-631	6	6	1733	510	2
anterior.horn	C9-631	6	37	1738	0	0
anterior.horn	C9-631	6	27	1742	0	0
anterior.horn	C9-631	6	77	1745	0	0
anterior.horn	C9-631	6	3	1747	0	0
anterior.horn	C9-631	6	42	1751	0	0
anterior.horn	C9-631	6	56	1758	0	0
anterior.horn	C9-631	6	57	1763	255	1
anterior.horn	C9-631	6	58	1766	0	0
anterior.horn	C9-631	6	44	1769	0	0
anterior.horn	C9-631	6	2	1771	255	1
anterior.horn	C9-631	6	22	1771	0	0
anterior.horn	C9-631	6	66	1778	0	0
anterior.horn	C9-631	6	36	1780	0	0
anterior.horn	C9-631	6	8	1786	0	0
anterior.horn	C9-631	6	13	1788	0	0
anterior.horn	C9-631	6	75	1791	255	1
anterior.horn	C9-631	6	27	1795	255	1
anterior.horn	C9-631	6	11	1796	0	0
anterior.horn	C9-631	6	29	1798	0	0
anterior.horn	C9-631	6	34	1799	0	0
anterior.horn	C9-631	6	10	1802	0	0
anterior.horn	C9-631	6	23	1803	0	0
anterior.horn	C9-631	6	19	1804	0	0
anterior.horn	C9-631	6	66	1805	255	1
anterior.horn	C9-631	6	75	1805	255	1
anterior.horn	C9-631	6	19	1807	0	0
anterior.horn	C9-631	6	16	1808	0	0
anterior.horn	C9-631	6	55	1813	255	1
anterior.horn	C9-631	6	31	1815	0	0
anterior.horn	C9-631	6	53	1816	0	0
anterior.horn	C9-631	6	34	1816	255	1
anterior.horn	C9-631	6	43	1816	0	0
anterior.horn	C9-631	6	44	1818	0	0
anterior.horn	C9-631	6	17	1819	0	0
anterior.horn	C9-631	6	48	1821	0	0
anterior.horn	C9-631	6	20	1823	255	1
anterior.horn	C9-631	6	25	1824	0	0
anterior.horn	C9-631	6	17	1824	510	2
anterior.horn	C9-631	6	12	1825	0	0
anterior.horn	C9-631	6	4	1829	0	0
anterior.horn	C9-631	6	6	1831	0	0
anterior.horn	C9-631	6	42	1832	0	0
anterior.horn	C9-631	6	38	1833	0	0
anterior.horn	C9-631	6	3	1835	255	1
anterior.horn	C9-631	6	50	1835	255	1
anterior.horn	C9-631	6	82	1836	0	0
anterior.horn	C9-631	6	7	1839	255	1
anterior.horn	C9-631	6	8	1840	255	1
anterior.horn	C9-631	6	26	1841	0	0
anterior.horn	C9-631	6	26	1842	0	0
anterior.horn	C9-631	6	46	1848	0	0
anterior.horn	C9-631	6	54	1849	510	2
anterior.horn	C9-631	6	47	1849	0	0
anterior.horn	C9-631	6	14	1852	0	0
anterior.horn	C9-631	6	10	1853	255	1
anterior.horn	C9-631	6	37	1854	0	0
anterior.horn	C9-631	6	39	1858	0	0
anterior.horn	C9-631	6	54	1862	255	1
anterior.horn	C9-631	6	8	1865	0	0
anterior.horn	C9-631	6	33	1869	0	0
anterior.horn	C9-631	6	32	1874	0	0
anterior.horn	C9-631	6	37	1876	0	0
anterior.horn	C9-631	6	40	1880	510	2
anterior.horn	C9-631	6	32	1882	255	1
anterior.horn	C9-631	6	21	1888	255	1
anterior.horn	C9-631	6	27	1894	0	0
anterior.horn	C9-631	6	34	1896	0	0
anterior.horn	C9-631	6	30	1896	0	0
anterior.horn	C9-631	6	22	1899	255	1
anterior.horn	C9-631	6	60	1899	0	0
anterior.horn	C9-631	6	3	1899	255	1
anterior.horn	C9-631	6	33	1904	0	0
anterior.horn	C9-631	6	45	1909	0	0
anterior.horn	C9-631	6	51	1919	255	1
anterior.horn	C9-631	6	13	1921	0	0
anterior.horn	C9-631	6	46	1922	0	0
anterior.horn	C9-631	6	42	1923	255	1
anterior.horn	C9-631	6	63	1923	0	0
anterior.horn	C9-631	6	48	1923	510	2
anterior.horn	C9-631	6	38	1929	0	0
anterior.horn	C9-631	6	9	1936	255	1
anterior.horn	C9-631	6	9	1937	0	0
anterior.horn	C9-631	6	69	1939	255	1
anterior.horn	C9-631	6	39	1941	0	0
anterior.horn	C9-631	6	71	1941	255	1
anterior.horn	C9-631	6	53	1951	510	2
anterior.horn	C9-631	6	56	1951	255	1
anterior.horn	C9-631	6	43	1953	0	0
anterior.horn	C9-631	6	4	1960	0	0
anterior.horn	C9-631	6	16	1969	255	1
anterior.horn	C9-631	6	27	1971	0	0
anterior.horn	C9-631	6	65	1971	0	0
anterior.horn	C9-631	6	33	1976	0	0
anterior.horn	C9-631	6	45	1977	0	0
anterior.horn	C9-631	6	1	1981	0	0
anterior.horn	C9-631	6	65	1981	255	1
anterior.horn	C9-631	6	60	1985	0	0
anterior.horn	C9-631	6	37	1985	255	1
anterior.horn	C9-631	6	25	1987	0	0
anterior.horn	C9-631	6	12	1988	255	1
anterior.horn	C9-631	6	40	1990	0	0
anterior.horn	C9-631	6	8	1991	0	0
anterior.horn	C9-631	6	16	1995	0	0
anterior.horn	C9-631	6	18	1996	255	1
anterior.horn	C9-631	6	6	1997	0	0
anterior.horn	C9-631	6	40	1997	0	0
anterior.horn	C9-631	6	46	1998	0	0
anterior.horn	C9-631	6	18	2001	1020	4
anterior.horn	C9-631	6	40	2004	255	1
anterior.horn	C9-631	6	20	2012	255	1
anterior.horn	C9-631	6	25	2014	510	2
anterior.horn	C9-631	6	46	2015	0	0
anterior.horn	C9-631	6	30	2021	255	1
anterior.horn	C9-631	6	12	2022	255	1
anterior.horn	C9-631	6	41	2023	0	0
anterior.horn	C9-631	6	4	2026	0	0
[truncated: 264 more rows]

## Sheet: Figure 4f
DPR (polyGP) in spinal cord, biological replicates
Wild-type	PBS	NTC	C9orf72-296	C9orf72-631
13.35	95.19	103.44	99.34	26.81
17.88	128.65	130.52	74.15	25.71
	82.23	93.71	88.1	44
	118.05	100.37	82.44	28.49
	108.26	100.25	53.48
	95.59		55.85
	72.03
P<0.0001		Ns, P=0.9467	Ns, P=0.0506	****, P<0.0001
One-way ANOVA, Dunnett’s multiple comparisons; ANOVA summary: F=22.28; P value<0.0001; Brown-Forsythe test: F (DFn, DFd)=1.152 (4, 19)
DPR (polyGP) in cortex, biological replicates
Wild-type	PBS	NTC	C9orf72-296	C9orf72-631
34.6	80.18	75.07	71.47	46.12
1.57	79.29	110.15	44.01	43.52
	91.74	125.33	73.91	16.49
	139.07	96.49	81.21	34.47
	143.25	122.98	67.01
	89.81		70.26
	76.66
***, P=0.0005		Ns, P=0.9735	*, P=0.0484	***, P=0.0004
One-way ANOVA, Dunnett’s multiple comparisons; ANOVA summary: F=12.39; P value<0.0001; Brown-Forsythe test: F (DFn, DFd)=0.6312 (4, 19)

[truncated: 33 more sheets: Figure 5b, Figure 5d, Figure 5e, Figure 5f, Fig 6c, Fig 6d, Fig 6f, Supp Fig 1c, Supp Fig 1d, Supp Fig 1f, Supp Fig 1g, Supp Fig 1h, Supp Fig 2a, Supp Fig 2b, Supp Fig 2c, Supp Fig 2d, Supp Fig 2e, Supp Fig 3b-, Supp Fig 3c-, Supp Fig 3d- …]
